# Supplementary material for: Genome-Wide Identification and Characterization of WRKY Transcription Factors in Betula platyphylla Suk. and Their Responses to Abiotic Stresses
Source: Int J Mol Sci. 2023 Oct 8;24(19):15000. doi: 10.3390/ijms241915000 (PMC10573109; doi:10.3390/ijms241915000)
Supplement: Supplementary file 1 [file ijms-24-15000-s001.zip]

Archive with 16 entries (16 files):
- Figure S1a Multiple sequence alignment analysis of Classó±.pdf
- Figure S1b Multiple sequence alignment analysis of Class ó≥.pdf
- Figure S1c Multiple sequence alignment analysis of Class ó≤.pdf
- Figure S1d Multiple sequence alignment analysis of Class ó⌠.pdf
- Figure S2  Conserved domains of BpWRKYs protein..pdf
- Figure S3 Multiple sequence alignment analysis of BpWRKY19 and BpWRKY22.jpg
- Table S1 The physicochemical properties of the 68 BpWRKY TFs..xlsx
- Table S10 Primer used in the quantification of BpWRKYs.xlsx
- Table S2 Motif sequences of BpWRKYs predicted in Betula platyphylla.xlsx
- Table S3 Gene ID of AtWRKYs in Phytozome v13.xlsx
- Table S4 Syntenic gene pairs between BpWRKYs and AtWRKYs.xlsx
- Table S5 Cis-acting elements in the promoters of the 68 BpWRKYs.xlsx
- Table S6 qRT-PCR data of the tissue-specific expression analysis.xlsx
- Table S7 qRT-PCR data of the relative expression levels of BpWRKYs under ABA treatment.xlsx
- Table S8 qRT-PCR data of the relative expression levels of BpWRKYs under salt treatment.xlsx
- Table S9 qRT-PCR data of the relative expression levels of BpWRKYs under cold treatment.xlsx
