# Supplementary material for: Genome-Wide Identification and Characterization of WRKY Transcription Factors in Betula platyphylla Suk. and Their Responses to Abiotic Stresses
Source: Int J Mol Sci. 2023 Oct 8;24(19):15000. doi: 10.3390/ijms241915000 (PMC10573109; doi:10.3390/ijms241915000)
Supplement: Supplementary file 1 [file ijms-24-15000-s001.zip › Table S1 The physicochemical properties of the 68 BpWRKY TFs..xlsx]

## Sheet: Sheet1
Gene name	Locus name	Genomic serquence (bp)	Amino acid no.	Molecular weight (Da)	Isoelectric points	GRAVY	Aliphatic index	Chromosome location	Subcellular localization prediction
	Phytozome v13
BpWRKY1	BPChr01G19721	6504	317	35115.3	6.71	-0.69	62.87	Chr01:3258096..3264600 (+)	Nucleus
BpWRKY2	BPChr01G19731	1937	300	33824.6	9.18	-0.515	71.17	Chr01:3279972..3281909 (+)	Nucleus
BpWRKY3	BPChr01G26596	2292	341	36857.9	9.66	-0.468	62.96	Chr01:15023585..15026577 (+)	Nucleus
BpWRKY4	BPChr01G13809	1039	273	30061.3	9.91	-0.676	64.29	Chr01:20417409..20418448 (+)	Nucleus
BpWRKY5	BPChr01G16964	2330	272	29992.2	8.62	-0.92	45.88	Chr01:29012791..29015121 (+)	Nucleus
BpWRKY6	BPChr02G08029	3950	306	33745.6	9.3	-0.333	78.73	Chr02:11857737..11861687 (+)	Nucleus
BpWRKY7	BPChr02G14583	5118	351	39753.8	5.45	-0.751	60.57	Chr02:13994378..13999496 (-)	Nucleus
BpWRKY8	BPChr02G13156	1524	304	34181.2	5.42	-0.642	66.38	Chr02:16573884..16575409 (-)	Nucleus
BpWRKY9	BPChr03G19799	2299	254	28294.2	9.52	-0.777	63.31	Chr03:1158766..1161065 (-)	Nucleus
BpWRKY10	BPChr04G22751	4588	133	15387.6	9.79	-1.021	52.71	Chr04:181230..185818 (+)	Nucleus
BpWRKY11	BPChr04G03698	3541	494	54193	6.29	-0.756	60.71	Chr04:6657281..6660822 (+)	Nucleus
BpWRKY12	BPChr04G24425	2386	307	34395	6.05	-0.744	60.03	Chr04:11861583..11863969 (-)	Nucleus
BpWRKY13	BPChr04G21854	2392	451	49388.3	7.74	-0.563	71.2	Chr04:23038293..23040685 (+)	Nucleus
BpWRKY14	BPChr05G27377	3971	594	65535.6	8.95	-0.7	65.22	Chr05:1216529..1220500 (+)	Nucleus
BpWRKY15	BPChr05G21166	1840	322	35609.7	6.8	-0.697	60.62	Chr05:2010816..2012656 (-)	Nucleus
BpWRKY16	BPChr05G14449	1647	261	29799.2	4.97	-0.916	58.97	Chr05:2222675..2224322 (-)	Nucleus
BpWRKY17	BPChr05G21156	2727	279	30405.8	5.26	-0.648	55.27	Chr05:2816443..2819170 (+)	Nucleus
BpWRKY18	BPChr05G00104	8071	599	66052.5	6.06	-0.695	69.13	Chr05:13607904..13615975 (-)	Nucleus
BpWRKY19	BPChr05G14754	910	167	18924.5	9.6	-0.636	68.32	Chr05:19404362..19405272 (-)	Nucleus
BpWRKY20	BPChr05G15025	3685	138	15164.8	6.09	-0.706	50.22	Chr05:19700910..19704595 (+)	Nucleus
BpWRKY21	BPChr05G14983	3448	173	19352.4	6.89	-0.835	52.31	Chr05:20098975..20102423 (-)	Nucleus
BpWRKY22	BPChr05G14966	1155	182	20627.4	9.19	-0.643	68.57	Chr05:20397850..20399005 (+)	Nucleus
BpWRKY23	BPChr05G31643	5252	752	80875.9	5.55	-0.713	55.55	Chr05:23030233..23035485 (+)	Nucleus
BpWRKY24	BPChr06G22544	1755	335	37044.7	9.54	-0.734	59.7	Chr06:2851999..2853754 (+)	Nucleus
BpWRKY25	BPChr06G29373	2477	335	37695.3	5.53	-0.623	68.99	Chr06:6861235..6863712 (+)	Nucleus
BpWRKY26	BPChr06G29594	1671	185	21076.8	9.4	-0.804	58.49	Chr06:7440086..7441757 (-)	Nucleus
BpWRKY27	BPChr06G29597	1944	337	36849.7	5.62	-0.716	49.26	Chr06:7474021..7475965 (-)	Nucleus
BpWRKY28	BPChr06G08594	1561	243	27517.2	8.92	-0.723	74.65	Chr06:20305477..20307038 (-)	Nucleus
BpWRKY29	BPChr06G08448	1405	290	32330	4.97	-0.623	69.28	Chr06:20594203..20595608 (-)	Nucleus
BpWRKY30	BPChr07G03275	3408	445	48496.7	5.91	-0.732	54	Chr07:7805189..7808597 (+)	Nucleus
BpWRKY31	BPChr07G24870	1597	156	17938.7	7.81	-0.952	52.56	Chr07:16245233..16246830 (-)	Nucleus
BpWRKY32	BPChr07G01544	6254	367	40926.3	6.03	-0.38	75.64	Chr07:18347492..18353746 (-)	Nucleus
BpWRKY33	BPChr07G32009	2505	581	62429.2	6.32	-0.649	62.7	Chr07:27953346..27955851 (-)	Nucleus
BpWRKY34	BPChr08G24146	1049	149	16594.5	6.65	-0.894	66.11	Chr08:363051..364100 (-)	Nucleus
BpWRKY35	BPChr08G15773	16552	452	50157.7	8.52	-0.631	64.58	Chr08:4768629..4785181 (+)	Nucleus
BpWRKY36	BPChr08G01423	7103	575	62483	7.32	-0.777	58.1	Chr08:7771791..7778894 (-)	Nucleus
BpWRKY37	BPChr08G17100	2986	299	32842.9	5.32	-0.953	44.98	Chr08:38840094..38843080 (-)	Nucleus
BpWRKY38	BPChr08G17078	3180	540	58115	7.29	-0.848	51.17	Chr08:39048432..39051612 (+)	Nucleus
BpWRKY39	BPChr08G01238	3526	576	62918.3	6.41	-0.767	61.01	Chr08:40109418..40112944 (+)	Nucleus
BpWRKY40	BPChr08G03037	3092	178	20345.9	9.37	-0.862	54.16	Chr08:43605489..43608581 (-)	Nucleus
BpWRKY41	BPChr09G17924	7007	287	32448.3	9.6	0.33	104.53	Chr09:1409650..1416657 (-)	Chloroplast. Nucleus
BpWRKY42	BPChr09G12263	2849	491	54360.1	5.77	-0.835	60.45	Chr09:18570262..18573111 (+)	Nucleus
BpWRKY43	BPChr10G03475	2312	174	20094.5	9.45	-0.99	48.68	Chr10:15534042..15536354 (-)	Nucleus
BpWRKY44	BPChr10G21636	1469	307	33673.1	8.12	-0.953	48.08	Chr10:17036394..17037863 (+)	Nucleus
BpWRKY45	BPChr11G05634	4713	556	60431.3	6.25	-0.576	64.44	Chr11:3699573..3704286 (+)	Nucleus
BpWRKY46	BPChr11G05677	6158	615	67812	6.77	-0.595	67.25	Chr11:4528549..4534707 (-)	Nucleus
BpWRKY47	BPChr11G01799	5322	494	55155	6.97	-0.189	88.46	Chr11:14168159..14173481 (+)	Cell membrane. Nucleus
BpWRKY48	BPChr11G07376	1345	307	34299.1	5.9	-0.692	67.36	Chr11:16730696..16732041 (+)	Nucleus
BpWRKY49	BPChr11G07323	4201	362	39724.1	6.03	-0.744	56.93	Chr11:16735779..16739980 (-)	Nucleus
BpWRKY50	BPChr11G17823	2543	295	33394.1	7.65	-1.007	47.63	Chr11:28830847..28833390 (+)	Nucleus
BpWRKY51	BPChr11G17796	5213	598	65853.8	6.79	-0.953	45.37	Chr11:29351589..29356802 (-)	Nucleus
BpWRKY52	BPChr11G28605	2398	583	63395.5	6.29	-0.684	61.34	Chr11:39538031..39540429 (-)	Nucleus
BpWRKY53	BPChr11G28607	2391	523	57189.8	7.63	-0.742	63.86	Chr11:39678864..39681255 (-)	Nucleus
BpWRKY54	BPChr11G18458	2936	456	50269.3	5.44	-0.889	59.74	Chr11:40982508..40985444 (+)	Nucleus
BpWRKY55	BPChr12G22263	8262	503	55118.2	5.92	-0.908	59.46	Chr12:20183350..20191612 (-)	Nucleus
BpWRKY56	BPChr13G10370	7205	534	60274	5.79	-0.331	80.28	Chr13:8423185..8430390 (+)	Nucleus
BpWRKY57	BPChr13G10367	1143	242	26989	5.97	-0.617	74.96	Chr13:8443775..8444889 (+)	Nucleus
BpWRKY58	BPChr13G10351	2713	332	36847	7.1	-0.42	73.77	Chr13:8852793..8855506 (-)	Nucleus
BpWRKY59	BPChr13G24604	9651	301	34502.5	9.3	-0.409	73.12	Chr13:18312145..18321796 (+)	Nucleus
BpWRKY60	BPChr14G01954	924	167	19103.9	5.24	-1.037	51.32	Chr14:995318..996242 (+)	Nucleus
BpWRKY61	BPChr14G01936	2609	550	60812.3	6.45	-0.897	42.95	Chr14:2001953..2004562 (+)	Nucleus
BpWRKY62	BPChr14G18119	6042	477	52174.8	8.66	-0.85	58.85	Chr14:7250904..7256946 (-)	Nucleus
BpWRKY63	BPChr14G18090	2184	333	35889.8	9.32	-0.45	69.43	Chr14:7295792..7297976 (+)	Nucleus
BpWRKY64	BPChr14G26029	1567	293	32944.8	4.99	-0.621	70.89	Chr14:13129871..13131438 (-)	Nucleus
BpWRKY65	BPunChr33346	8217	586	66473.1	6.15	-0.463	78.5	Contig556:7554..15771 (+)	Nucleus
BpWRKY66	BPunChr33348	9274	392	43528.5	9.29	-0.568	73.42	Contig556:24683..33957 (+)	Nucleus
BpWRKY67	BPunChr33898	1788	283	32290.3	6.61	-0.753	70.67	Contig84:19988..21776 (+)	Nucleus
BpWRKY68	BPunChr33904	12523	519	58218.8	5.75	-0.392	76.61	Contig84:167692..180215 (+)	Nucleus
Note: (+) means forward; (−) means reverse.
