# Supplementary material for: Genome-Wide Identification and Characterization of WRKY Transcription Factors in Betula platyphylla Suk. and Their Responses to Abiotic Stresses
Source: Int J Mol Sci. 2023 Oct 8;24(19):15000. doi: 10.3390/ijms241915000 (PMC10573109; doi:10.3390/ijms241915000)
Supplement: Supplementary file 1 [file ijms-24-15000-s001.zip › Table S10 Primer used in the quantification of BpWRKYs.xlsx]

## Sheet: Sheet1
1F	TGATCCAACCTGCCTTGTGT
1R	GGCAAGTGCTGCAGTGAAAT
2F	CAACCTATGGCGCTCGATCT
2R	AGAGGCAGCGTATTCTGCAA
3F	AAATCGCCGATATCCCACCC
3R	CCCTCTCCACGTGTTTCCTC
4F	GGAAGCCACCTCTTTCGTCA
4R	CTTATCGCCGGCACTCTGAT
5F	TATAAGCCGACGGAAGTCGC
5R	GGCGCCAATCTCAGTTGAAG
6F	CCCTTGCCAGATTCCCATGA
6R	TGTCACTCCGGATCAAAGCA
7F	ACGTTCACCGTTCGGAATCT
7R	GCTGGGGAGTCAAATGGGAA
8F	AGATTTGTGGGCATGGCGTA
8R	CCCGGATCCAAATTGCTCCT
9F	AATCAAGGTGCCTGCGATCA
9R	GGACAACCTCTCATGCTGCT
10F	AACATTTCTGAGGTGGGCGG
10R	CAACCTGGCTCCTCGTTTGA
11F	GTACTAATCCGGCCCTCAGC
11R	GAAGTGGTGGAGGCCATACC
12F	GCCGGAAAACTCATCCTCCA
12R	GCTGGGACTGACCCATCATC
13F	GGCAGATTCGAAACGGCAAA
13R	GACTTTGTTAGCAACCCGCC
14F	AGCCGCCGATGATCAAAGAA
14R	GGCCGGATCGGATACTTGAG
15F	GCGCCAACCGATATCCCATA
15R	CCCGTGTTGCAAAACCGAAT
16F	CCCCAATAAGGGGTTGCCTG
16R	AACAGAGGGGCTCTTCATCC
17F	CGAACGAATTAAGGCTGCCG
17R	TCGTGACCACAATCGAAGGG
18F	GCACAACCATGAAGTGCCTG
18R	GGAACGTTGTTGCTTCTGGG
19，22F	AGGGAGCCTCGTTTTTGCTT
19，22R	CCTTGGATGCTGGGTGTTCT
20F	GTCGCAGCTGGAGATCATGG
20R	GGCCTAGCCTGAAGCAGTC
21F	AGAGGGAAAGAGACGACCCC
21R	CCAACCGGAGGGAACCATAA
22F	CCAGGGCCTGTTTGACGAT
22R	AGTGGCAGATGAGAGTAGGGT
23F	AGATGAAGATGACCGGGGGA
23R	AGTGGCTCCACTCATTTCCG
24F	AAGAGAACGCTGTGCAGGAA
24R	CGACGACGACGACTGGTATT
25F	CGGCCCAAAAAGTGACCAAG
25R	CCTGTACCGGAGCAAACCTT
26F	AAAGCAACACGCCCTAGGTT
26R	GCAGCGATAGTAGCTCCTGG
27F	TCAACCAAGCCATCTTCCCC
27R	ATCGCTCATAGCCACATCCG
28F	CCGCCTCATCTCCACTGTTT
28R	ATCGCTCATAGCCACATCCG
29F	GAACAGTCCAAATCCCCGGT
29R	GGAGCCCTTCGTAGGTGATG
30F	AGCCGAGAGACAATTTCGGG
30R	CGGAGCTGGGGCTACTAAAG
31F	TGGTCTTGCCAGAAGATGGC
31R	CGCACTGCAATTGCTCCTTT
32F	GTCGTTGATGTTGAGCGACG
32R	GGAAGAACATCGCCAGGTCA
33F	TCAACACTGGGTTGCACCTT
33R	AGCTCACTCTTTGCTCGCTT
34F	CAGCTCCAAGGCCATCTCAA
34R	CGCCTGTGTGGTGAGGATTA
35F	TACTTTCCGGCTCAACCACC
35R	GATGTGGTGCGGTAGAGAGG
36F	GCTGCAGGTTCAATGCCAAA
36R	AACAACACGTGGTTCCCGTA
37F	TTCCCCAGAGGTGGAGTCAT
37R	CTTGAGGTAAAGGAGCGCCA
38F	CGTCCTACGATCAGTCTGCC
38R	TGCAATCGTCGGTATCGGAG
39F	GTTGGACTGCAGCTTTGAGC
39R	CTCCACTACTTCTCGCCGTC
40F	ACCGGTGTACACATCAAGGT
40R	TCTGGGTCAAGATGTGCTCG
41F	CTTTGTGGCTCAAGGGGAGT
41R	GTCGGAAACCACCACAAAGC
42F	ACCATCCACTACCTGTGGGA
42R	GGAAGGGATGCTTGGGTGAA
43F	CCCAGAAGCTACTATCGGTGT
43R	GGGTGTGCACCCCTTCATAA
44F	CCAGCAGAAGAGAACGGTGT
44R	TTTGAGCTGCTGCACCGATA
45F	TACGGAGTCATCAGCTCCCA
45R	AGGCTGGCTTTCCATTCCTC
46F	TACGATAACGCTACCACCGC
46R	CGCGAGTAGCTGAGAGAAGG
47F	CTCCAGTTCCACCCAAGCAT
47R	AACGGAAGCTGGCAACAAAC
48F	TTGGTCATCACACATGCCGA
48R	GCGCCGTCTTGTTTACTTGG
49F	CGCGTCAGATTCTGGCATTG
49R	ATTTCCTCCACGTGTAGCCG
50F	AACCCTCCGAGGAAATGCTG
50R	TTTGGGTCCACAGCTTGGTT
51F	CCTGGGAGCAGAACAGTGAG
51R	CTTGACCACCTTCTGCCCAT
52F	CGAAGGAAATCACAGCCATCC
52R	TTGACATAGACCCCGACAGC
53F	ACAGGTCTCCTCCACCCACT
53R	TCGGTAGAGACAGCTTCGTCG
54F	CGTTGATGCCCGTTCAAGTC
54R	GCACTCAGCTTGCCTTTCAC
55F	CCAGCCTGTTGATGCTCAGA
55R	TGCTCTTCGCCTGTGAAAGT
56F	TTCGGGTTCTTGTTTGTGCT
56R	ACGCTAGGAGGAAGATCAGC
57F	CAACTCTGACGATCCCCCTC
57R	ATTTGACCTACGAGTGTGGCG
58F	CGAAGCTCGAAAAGGAAGCG
58R	AGTACCTTCCGCATTTGGGT
59F	GGTTGCCTGCCAAGAACAAG
59R	TCCTCCGACAATCGTTCGAC
60F	TACACCGAGAGACCGTGAGA
60R	TCCACTTGAAGCCATCGTCC
61F	CAAACAAAGCCTGCTGCCAT
61R	TTCAGTTTGGTCGGTTGGCT
62F	TGCCGATCACAGCTAATGCT
62R	CAATTTGGGTGCGTGCACTT
63F	CCCTGCAATTAGCCCGAAGA
63R	AACCCCTCAAGCTACTGCAC
64F	TGTCGGAAGACGACCTTGTG
64R	TGGCCTCTTCGTTCAAAGCA
65F	TGAGTGTGATACGAAGCTTGA
65R	CATGCATGTACTTCTCTTCAGTC
66F	GACGATCCCCCTCAATTCCC
66R	AGTGGGCCGAATACAGTACC
67F	GAAGCGGGAGCTAGAATCCA
67R	CCGTGTTTGTGTATTTGCCGAA
68F	GGGTCTTCAACATCCTTCCG
68R	GGAAGATCAGCCTCAACCCAA
