# Supplementary material for: Genome-Wide Identification and Characterization of WRKY Transcription Factors in Betula platyphylla Suk. and Their Responses to Abiotic Stresses
Source: Int J Mol Sci. 2023 Oct 8;24(19):15000. doi: 10.3390/ijms241915000 (PMC10573109; doi:10.3390/ijms241915000)
Supplement: Supplementary file 1 [file ijms-24-15000-s001.zip › Table S2 Motif sequences of BpWRKYs predicted in Betula platyphylla.xlsx]

## Sheet: Sheet1
Table S2. Motif sequences of BpWRKYs predicted in Betula platyphylla using MEME tools.
Motif	Width	E-value	Best possible match
1	24	1.8E-917	DILDDGYRWRKYGQKVVKGSPYPR
2	29	1.5E-1050	GCPVRKQVZRCSEDPSILITTYEGTHNHP
3	50	1.4e-271	DGYNWRKYGQKQVKGSEYPRSYYKCTHPNCPVKKKVERSHDGQITEIIYK
4	50	4e-210	YHACYLINPCSHPPNIRSINPDDPSKGIVVDLTSNSDDPPQFPVRDEDQN
5	62	2.7e-209	SYYRCTSA
6	19	1.6e-138	KAEKKVREPRVAVRTRSEV
7	48	3.7e-123	ELAVLQAELERMKEENQRLKEMLDQVTKBYHALQMHFVTIMQQZKAKK
8	29	2.3e-101	ARARLRRLSAASQANREAWVEVIIARCEV
9	41	4.3e-98	VIRSLKRKREPESKDENEACKVLVGEGPNKPCRFLFGKYTN
10	12	7.8e-95	TVSAATAAIAADPNFTAALAAAISSIIG
The red font indicates WRKY domain.
