# Supplementary material for: Genome-Wide Identification and Characterization of WRKY Transcription Factors in Betula platyphylla Suk. and Their Responses to Abiotic Stresses
Source: Int J Mol Sci. 2023 Oct 8;24(19):15000. doi: 10.3390/ijms241915000 (PMC10573109; doi:10.3390/ijms241915000)
Supplement: Supplementary file 1 [file ijms-24-15000-s001.zip › Table S3 Gene ID of AtWRKYs in Phytozome v13.xlsx]

## Sheet: Sheet1
Table S3. The gene ID of AtWRKYs in Phytozome v13
AtWRKYs	Locus name Phytozome v13
AtWRKY1	AT1G13960
AtWRKY2	AT1G18860
AtWRKY3	AT1G29280
AtWRKY4	AT1G29860
AtWRKY5	AT1G30650
AtWRKY6	AT1G55600
AtWRKY7	AT1G62300
AtWRKY8	AT1G64000
AtWRKY9	AT1G66550
AtWRKY10	AT1G66560
AtWRKY11	AT1G66600
AtWRKY12	AT1G68150
AtWRKY13	AT1G69310
AtWRKY14	AT1G69810
AtWRKY15	AT1G80590
AtWRKY16	AT1G80840
AtWRKY17	AT2G03340
AtWRKY18	AT2G04880
AtWRKY19	AT2G21900
AtWRKY20	AT2G23320
AtWRKY21	AT2G24570
AtWRKY22	AT2G25000
AtWRKY23	AT2G30250
AtWRKY24	AT2G30590
AtWRKY25	AT2G34830
AtWRKY26	AT2G37260
AtWRKY27	AT2G38470
AtWRKY28	AT2G40740
AtWRKY29	AT2G40750
AtWRKY30	AT2G44745
AtWRKY31	AT2G46130
AtWRKY32	AT2G46400
AtWRKY33	AT2G47260
AtWRKY34	AT3G01080
AtWRKY35	AT3G01970
AtWRKY36	AT3G04670
AtWRKY37	AT3G56400
AtWRKY38	AT3G58710
AtWRKY39	AT3G62340
AtWRKY40	AT4G01250
AtWRKY41	AT4G01720
AtWRKY42	AT4G04450
AtWRKY43	AT4G11070
AtWRKY44	AT4G12020
AtWRKY45	AT4G18170
AtWRKY46	AT4G22070
AtWRKY47	AT4G23550
AtWRKY48	AT4G23810
AtWRKY49	AT4G24240
AtWRKY50	AT4G26440
AtWRKY51	AT4G26640
AtWRKY52	AT4G30935
AtWRKY53	AT4G31550
AtWRKY54	AT4G31800
AtWRKY55	AT4G39410
AtWRKY56	AT5G01900
AtWRKY57	AT5G07100
AtWRKY58	AT5G13080
AtWRKY59	AT5G15130
AtWRKY60	AT5G22570
AtWRKY61	AT5G24110
AtWRKY62	AT5G26170
AtWRKY63	AT5G28650
AtWRKY64	AT5G41570
AtWRKY65	AT5G43290
AtWRKY66	AT5G45050
AtWRKY67	AT5G45260
AtWRKY68	AT5G46350
AtWRKY69	AT5G49520
AtWRKY70	AT5G52830
AtWRKY71	AT5G56270
AtWRKY72	AT5G64810
