# Supplementary material for: Genome-Wide Identification and Characterization of WRKY Transcription Factors in Betula platyphylla Suk. and Their Responses to Abiotic Stresses
Source: Int J Mol Sci. 2023 Oct 8;24(19):15000. doi: 10.3390/ijms241915000 (PMC10573109; doi:10.3390/ijms241915000)
Supplement: Supplementary file 1 [file ijms-24-15000-s001.zip › Table S4 Syntenic gene pairs between BpWRKYs and AtWRKYs.xlsx]

## Sheet: Sheet1
Table S4. The Synlinear WRKYs between Betula platyphylla and Arabidopsis thaliana
BpCBFs				AtCBFs
Chr11	BPChr11G05677.v1.1	BpWRKY46	Collinearity to	Chr1	AT1G13960.1.TAIR10	AtWRKY1
Chr11	BPChr11G17796.v1.1	BpWRKY51	Collinearity to	Chr2	AT2G30250.1.TAIR10	AtWRKY23
Chr11	BPChr11G18458.v1.1	BpWRKY54	Collinearity to	Chr2	AT2G04880.1.TAIR10	AtWRKY18
Chr11	BPChr11G07376.v1.1	BpWRKY48	Collinearity to	Chr2	AT2G40750.1.TAIR10	AtWRKY29
Chr11	BPChr11G07323.v1.1	BpWRKY49	Collinearity to	Chr2	AT2G40740.1.TAIR10	AtWRKY28
Chr11	BPChr11G05677.v1.1	BpWRKY46	Collinearity to	Chr3	AT3G01080.1.TAIR10	AtWRKY34
Chr11	BPChr11G07376.v1.1	BpWRKY48	Collinearity to	Chr3	AT3G56400.1.TAIR10	AtWRKY37
Chr11	BPChr11G28605.v1.1	BpWRKY52	Collinearity to	Chr4	AT4G22070.1.TAIR10	AtWRKY46
Chr11	BPChr11G05634.v1.1	BpWRKY45	Collinearity to	Chr5	AT5G15130.1.TAIR10	AtWRKY59
Chr10	BPChr10G21636.v1.1	BpWRKY44	Collinearity to	Chr5	AT5G52830.1.TAIR10	AtWRKY70
Chr13	BPChr13G24604.v1.1	BpWRKY59	Collinearity to	Chr2	AT2G44745.1.TAIR10	AtWRKY30
Chr12	BPChr12G22263.v1.1	BpWRKY55	Collinearity to	Chr4	AT4G30935.1.TAIR10	AtWRKY52
Chr14	BPChr14G01936.v1.1	BpWRKY61	Collinearity to	Chr2	AT2G38470.1.TAIR10	AtWRKY27
Chr14	BPChr14G18119.v1.1	BpWRKY62	Collinearity to	Chr2	AT2G37260.1.TAIR10	AtWRKY26
Chr02	BPChr02G14583.v1.1	BpWRKY7	Collinearity to	Chr2	AT2G46400.1.TAIR10	AtWRKY32
Chr02	BPChr02G14583.v1.1	BpWRKY7	Collinearity to	Chr4	AT4G23810.1.TAIR10	AtWRKY48
Chr02	BPChr02G13156.v1.1	BpWRKY8	Collinearity to	Chr4	AT4G23550.1.TAIR10	AtWRKY47
Chr02	BPChr02G14583.v1.1	BpWRKY7	Collinearity to	Chr4	AT4G11070.1.TAIR10	AtWRKY43
Chr01	BPChr01G16964.v1.1	BpWRKY5	Collinearity to	Chr1	AT1G29860.1.TAIR10	AtWRKY4
Chr01	BPChr01G19721.v1.1	BpWRKY1	Collinearity to	Chr4	AT4G31800.1.TAIR10	AtWRKY54
Chr01	BPChr01G16964.v1.1	BpWRKY5	Collinearity to	Chr4	AT4G18170.1.TAIR10	AtWRKY45
Chr04	BPChr04G21854.v1.1	BpWRKY13	Collinearity to	Chr4	AT4G04450.1.TAIR10	AtWRKY42
Chr04	BPChr04G21854.v1.1	BpWRKY13	Collinearity to	Chr4	AT4G22070.1.TAIR10	AtWRKY46
Chr03	BPChr03G19799.v1.1	BpWRKY9	Collinearity to	Chr2	AT2G30590.1.TAIR10	AtWRKY24
Chr06	BPChr06G22544.v1.1	BpWRKY24	Collinearity to	Chr2	AT2G23320.1.TAIR10	AtWRKY20
Chr06	BPChr06G29373.v1.1	BpWRKY25	Collinearity to	Chr2	AT2G46400.1.TAIR10	AtWRKY32
Chr06	BPChr06G29594.v1.1	BpWRKY26	Collinearity to	Chr2	AT2G46130.1.TAIR10	AtWRKY31
Chr06	BPChr06G29597.v1.1	BpWRKY27	Collinearity to	Chr4	AT4G01250.1.TAIR10	AtWRKY40
Chr06	BPChr06G29597.v1.1	BpWRKY27	Collinearity to	Chr4	AT4G23550.1.TAIR10	AtWRKY47
Chr06	BPChr06G29594.v1.1	BpWRKY26	Collinearity to	Chr5	AT5G41570.1.TAIR10	AtWRKY64
Chr05	BPChr05G21166.v1.1	BpWRKY15	Collinearity to	Chr2	AT2G47260.1.TAIR10	AtWRKY33
Chr05	BPChr05G21166.v1.1	BpWRKY15	Collinearity to	Chr3	AT3G62340.1.TAIR10	AtWRKY39
Chr05	BPChr05G27377.v1.1	BpWRKY14	Collinearity to	Chr4	AT4G01720.1.TAIR10	AtWRKY41
Chr05	BPChr05G31643.v1.1	BpWRKY23	Collinearity to	Chr4	AT4G26440.1.TAIR10	AtWRKY50
Chr05	BPChr05G14754.v1.1	BpWRKY19	Collinearity to	Chr4	AT4G39410.1.TAIR10	AtWRKY55
Chr05	BPChr05G14966.v1.1	BpWRKY22	Collinearity to	Chr4	AT4G39410.1.TAIR10	AtWRKY55
Chr05	BPChr05G21156.v1.1	BpWRKY17	Collinearity to	Chr5	AT5G49520.1.TAIR10	AtWRKY69
Chr05	BPChr05G15025.v1.1	BpWRKY20	Collinearity to	Chr5	AT5G64810.1.TAIR10	AtWRKY72
Chr05	BPChr05G31643.v1.1	BpWRKY23	Collinearity to	Chr5	AT5G56270.1.TAIR10	AtWRKY71
Chr05	BPChr05G14983.v1.1	BpWRKY21	Collinearity to	Chr5	AT5G64810.1.TAIR10	AtWRKY72
Chr08	BPChr08G17078.v1.1	BpWRKY38	Collinearity to	Chr1	AT1G13960.1.TAIR10	AtWRKY1
Chr08	BPChr08G17100.v1.1	BpWRKY37	Collinearity to	Chr1	AT1G69310.1.TAIR10	AtWRKY13
Chr08	BPChr08G01238.v1.1	BpWRKY39	Collinearity to	Chr1	AT1G69810.1.TAIR10	AtWRKY14
Chr08	BPChr08G24146.v1.1	BpWRKY34	Collinearity to	Chr2	AT2G46400.1.TAIR10	AtWRKY32
Chr08	BPChr08G17078.v1.1	BpWRKY38	Collinearity to	Chr2	AT2G03340.1.TAIR10	AtWRKY17
Chr08	BPChr08G03037.v1.1	BpWRKY40	Collinearity to	Chr5	AT5G13080.1.TAIR10	AtWRKY58
Chr08	BPChr08G24146.v1.1	BpWRKY34	Collinearity to	Chr5	AT5G24110.1.TAIR10	AtWRKY61
Chr08	BPChr08G01238.v1.1	BpWRKY39	Collinearity to	Chr5	AT5G15130.1.TAIR10	AtWRKY59
Chr07	BPChr07G32009.v1.1	BpWRKY33	Collinearity to	Chr1	AT1G62300.1.TAIR10	AtWRKY7
Chr07	BPChr07G03275.v1.1	BpWRKY30	Collinearity to	Chr2	AT2G34830.1.TAIR10	AtWRKY25
Chr07	BPChr07G32009.v1.1	BpWRKY33	Collinearity to	Chr4	AT4G22070.1.TAIR10	AtWRKY46
Chr07	BPChr07G32009.v1.1	BpWRKY33	Collinearity to	Chr4	AT4G04450.1.TAIR10	AtWRKY42
