# Supplementary material for: Genome-Wide Identification and Characterization of WRKY Transcription Factors in Betula platyphylla Suk. and Their Responses to Abiotic Stresses
Source: Int J Mol Sci. 2023 Oct 8;24(19):15000. doi: 10.3390/ijms241915000 (PMC10573109; doi:10.3390/ijms241915000)
Supplement: Supplementary file 1 [file ijms-24-15000-s001.zip › Table S5 Cis-acting elements in the promoters of the 68 BpWRKYs.xlsx]

## Sheet: Sheet1
Table S5. Analysis of cis-acting elements in the promoters of 68 BpWRKYs in birch.
Genes	Start	End	Element
BpWRKY1	852	869	drought responsive element
BpWRKY1	28	43	stress responsive element
BpWRKY1	399	414	stress responsive element
BpWRKY1	1072	1087	stress responsive element
BpWRKY1	1551	1567	light responsive element
BpWRKY1	1943	1959	abscisic acid responsive element
BpWRKY1	1944	1959	abscisic acid responsive element
BpWRKY1	1838	1857	wound-responsive element
BpWRKY1	1964	1983	wound-responsive element
BpWRKY1	1934	1952	light responsive element
BpWRKY1	292	310	estrogen response element
BpWRKY1	358	376	estrogen response element
BpWRKY1	1238	1256	estrogen response element
BpWRKY1	1332	1350	estrogen response element
BpWRKY1	1943	1959	light responsive element
BpWRKY1	1228	1249	MYB binding site
BpWRKY1	1060	1075	Methyl jasmonate response element
BpWRKY1	1443	1458	Methyl jasmonate response element
BpWRKY2	98	116	light responsive element
BpWRKY2	165	181	light responsive element
BpWRKY2	297	314	light responsive element
BpWRKY2	1964	1980	MYB binding site
BpWRKY2	941	960	salicylic acid response element
BpWRKY2	80	96	abscisic acid responsive element
BpWRKY2	502	518	abscisic acid responsive element
BpWRKY2	81	96	abscisic acid responsive element
BpWRKY2	217	232	abscisic acid responsive element
BpWRKY2	374	389	abscisic acid responsive element
BpWRKY2	499	519	abscisic acid responsive element
BpWRKY2	503	518	abscisic acid responsive element
BpWRKY2	607	622	abscisic acid responsive element
BpWRKY2	612	628	abscisic acid responsive element
BpWRKY2	613	628	abscisic acid responsive element
BpWRKY2	1220	1235	abscisic acid responsive element
BpWRKY2	80	96	abscisic acid responsive element
BpWRKY2	502	518	abscisic acid responsive element
BpWRKY2	1251	1267	light responsive element
BpWRKY2	938	954	anti-oxidative response element
BpWRKY2	1896	1912	auxin-responsive element
BpWRKY2	1809	1828	meristem expression
BpWRKY2	230	245	stress responsive element
BpWRKY2	703	718	stress responsive element
BpWRKY2	484	499	Methyl jasmonate response element
BpWRKY2	609	624	Methyl jasmonate response element
BpWRKY2	1113	1128	Methyl jasmonate response element
BpWRKY2	484	499	Methyl jasmonate response element
BpWRKY2	609	624	Methyl jasmonate response element
BpWRKY2	1113	1128	Methyl jasmonate response element
BpWRKY3	852	871	salicylic acid response element
BpWRKY3	1273	1292	salicylic acid response element
BpWRKY3	1958	1977	salicylic acid response element
BpWRKY3	1437	1454	gibberellin-responsive element
BpWRKY3	68	84	low-temperature responsive element
BpWRKY3	94	110	light responsive element
BpWRKY3	1384	1400	light responsive element
BpWRKY3	62	78	MYB binding site
BpWRKY3	1588	1604	MYB binding site
BpWRKY3	94	110	light responsive element
BpWRKY3	432	448	light responsive element
BpWRKY3	355	370	stress responsive element
BpWRKY3	1849	1864	stress responsive element
BpWRKY3	1159	1175	anti-oxidative response element
BpWRKY3	1511	1527	anti-oxidative response element
BpWRKY3	176	191	Methyl jasmonate response element
BpWRKY3	1646	1661	Methyl jasmonate response element
BpWRKY3	1666	1681	Methyl jasmonate response element
BpWRKY3	1772	1787	Methyl jasmonate response element
BpWRKY3	94	110	abscisic acid responsive element
BpWRKY3	95	110	abscisic acid responsive element
BpWRKY3	433	448	abscisic acid responsive element
BpWRKY3	1384	1399	abscisic acid responsive element
BpWRKY3	176	191	Methyl jasmonate response element
BpWRKY3	1646	1661	Methyl jasmonate response element
BpWRKY3	1666	1681	Methyl jasmonate response element
BpWRKY3	1772	1787	Methyl jasmonate response element
BpWRKY3	140	157	drought responsive element
BpWRKY3	75	94	defense and stress responsive element
BpWRKY3	1472	1488	meristem expression
BpWRKY4	530	541	meristem expression
BpWRKY4	814	825	meristem expression
BpWRKY4	737	748	light responsive element
BpWRKY4	1269	1280	light responsive element
BpWRKY4	605	616	light responsive element
BpWRKY4	1611	1622	light responsive element
BpWRKY4	341	352	light responsive element
BpWRKY4	1268	1279	abscisic acid responsive element
BpWRKY4	298	309	light responsive element
BpWRKY4	836	847	anti-oxidative response element
BpWRKY4	1074	1085	anti-oxidative response element
BpWRKY4	592	603	estrogen response element
BpWRKY4	1071	1082	estrogen response element
BpWRKY4	1197	1208	estrogen response element
BpWRKY4	1217	1228	estrogen response element
BpWRKY4	1291	1302	estrogen response element
BpWRKY4	1306	1317	estrogen response element
BpWRKY4	1321	1332	estrogen response element
BpWRKY4	1591	1602	estrogen response element
BpWRKY4	425	436	stress responsive element
BpWRKY4	613	624	stress responsive element
BpWRKY4	1718	1729	stress responsive element
BpWRKY4	1927	1938	stress responsive element
BpWRKY5	1066	1084	MYB binding site
BpWRKY5	624	643	gibberellin-responsive element
BpWRKY5	201	220	light responsive element
BpWRKY5	59	76	abscisic acid responsive element
BpWRKY5	495	513	abscisic acid responsive element
BpWRKY5	496	513	abscisic acid responsive element
BpWRKY5	518	537	abscisic acid responsive element
BpWRKY5	546	564	abscisic acid responsive element
BpWRKY5	547	564	abscisic acid responsive element
BpWRKY5	688	710	light responsive element
BpWRKY5	512	530	drought responsive element
BpWRKY5	860	877	stress responsive element
BpWRKY5	1804	1821	stress responsive element
BpWRKY5	1122	1141	endosperm expression
BpWRKY5	1422	1441	auxin-responsive element
BpWRKY5	430	447	Methyl jasmonate response element
BpWRKY5	1306	1323	Methyl jasmonate response element
BpWRKY5	-2	16	light responsive element
BpWRKY5	962	980	light responsive element
BpWRKY5	1445	1463	light responsive element
BpWRKY5	1144	1162	auxin-responsive element
BpWRKY5	1272	1290	light responsive element
BpWRKY6	1284	1302	anti-oxidative response element
BpWRKY6	105	122	abscisic acid responsive element
BpWRKY6	104	122	abscisic acid responsive element
BpWRKY6	393	411	low-temperature responsive element
BpWRKY6	1681	1699	low-temperature responsive element
BpWRKY6	445	465	light responsive element
BpWRKY6	1917	1937	light responsive element
BpWRKY6	301	322	wound-responsive element
BpWRKY6	104	122	abscisic acid responsive element
BpWRKY6	133	150	stress responsive element
BpWRKY6	537	554	stress responsive element
BpWRKY6	656	673	Methyl jasmonate response element
BpWRKY6	1534	1551	Methyl jasmonate response element
BpWRKY7	1541	1558	Methyl jasmonate response element
BpWRKY7	1016	1034	anti-oxidative response element
BpWRKY7	1173	1191	anti-oxidative response element
BpWRKY7	903	921	light responsive element
BpWRKY7	931	949	MYB binding site
BpWRKY7	1120	1139	light responsive element
BpWRKY7	343	360	abscisic acid responsive element
BpWRKY7	1198	1215	abscisic acid responsive element
BpWRKY7	1437	1455	abscisic acid responsive element
BpWRKY7	1438	1455	abscisic acid responsive element
BpWRKY7	233	250	stress responsive element
BpWRKY7	1670	1687	stress responsive element
BpWRKY7	1778	1795	stress responsive element
BpWRKY7	1878	1897	gibberellin-responsive element
BpWRKY7	180	201	salicylic acid response element
BpWRKY7	642	663	salicylic acid response element
BpWRKY7	1197	1215	abscisic acid responsive element
BpWRKY7	410	431	defense and stress responsive element
BpWRKY7	1541	1558	Methyl jasmonate response element
BpWRKY7	1267	1287	light responsive element
BpWRKY7	1197	1215	abscisic acid responsive element
BpWRKY8	404	421	abscisic acid responsive element
BpWRKY8	340	357	Methyl jasmonate response element
BpWRKY8	1490	1507	Methyl jasmonate response element
BpWRKY8	544	563	auxin-responsive element
BpWRKY8	613	631	anti-oxidative response element
BpWRKY8	772	790	anti-oxidative response element
BpWRKY8	1784	1802	anti-oxidative response element
BpWRKY8	955	976	salicylic acid response element
BpWRKY8	136	154	low-temperature responsive element
BpWRKY8	181	199	low-temperature responsive element
BpWRKY8	1490	1507	Methyl jasmonate response element
BpWRKY8	780	797	stress responsive element
BpWRKY8	804	821	stress responsive element
BpWRKY8	1082	1099	stress responsive element
BpWRKY8	1295	1312	stress responsive element
BpWRKY8	1363	1380	stress responsive element
BpWRKY8	1829	1850	defense and stress responsive element
BpWRKY8	536	555	light responsive element
BpWRKY9	210	230	abscisic acid responsive element
BpWRKY9	211	228	abscisic acid responsive element
BpWRKY9	239	256	abscisic acid responsive element
BpWRKY9	879	897	anti-oxidative response element
BpWRKY9	1140	1158	anti-oxidative response element
BpWRKY9	1808	1826	anti-oxidative response element
BpWRKY9	642	663	defense and stress responsive element
BpWRKY9	210	228	light responsive element
BpWRKY9	236	257	light responsive element
BpWRKY9	239	257	light responsive element
BpWRKY9	210	228	abscisic acid responsive element
BpWRKY9	239	257	abscisic acid responsive element
BpWRKY9	1897	1915	low-temperature responsive element
BpWRKY9	1363	1380	stress responsive element
BpWRKY9	1934	1951	stress responsive element
BpWRKY9	97	115	auxin-responsive element
BpWRKY9	809	826	Methyl jasmonate response element
BpWRKY9	1205	1222	Methyl jasmonate response element
BpWRKY9	987	1005	light responsive element
BpWRKY9	1083	1101	light responsive element
BpWRKY9	1764	1782	light responsive element
BpWRKY9	476	497	salicylic acid response element
BpWRKY9	1625	1646	salicylic acid response element
BpWRKY9	210	228	abscisic acid responsive element
BpWRKY9	239	257	abscisic acid responsive element
BpWRKY10	505	522	abscisic acid responsive element
BpWRKY10	867	884	abscisic acid responsive element
BpWRKY10	1731	1748	Methyl jasmonate response element
BpWRKY10	1737	1754	Methyl jasmonate response element
BpWRKY10	779	800	salicylic acid response element
BpWRKY10	505	523	abscisic acid responsive element
BpWRKY10	84	105	defense and stress responsive element
BpWRKY10	1742	1760	light responsive element
BpWRKY10	1084	1104	light responsive element
BpWRKY10	1645	1665	light responsive element
BpWRKY10	505	523	abscisic acid responsive element
BpWRKY10	1128	1146	light responsive element
BpWRKY10	17	36	gibberellin-responsive element
BpWRKY10	1249	1268	gibberellin-responsive element
BpWRKY11	1979	2000	light responsive element
BpWRKY11	1980	2001	light responsive element
BpWRKY11	713	731	light responsive element
BpWRKY11	1474	1492	light responsive element
BpWRKY11	1227	1245	abscisic acid responsive element
BpWRKY11	1660	1678	abscisic acid responsive element
BpWRKY11	1327	1346	auxin-responsive element
BpWRKY11	28	46	anti-oxidative response element
BpWRKY11	658	675	stress responsive element
BpWRKY11	831	848	stress responsive element
BpWRKY11	1008	1025	stress responsive element
BpWRKY11	396	414	abscisic acid responsive element
BpWRKY11	397	414	abscisic acid responsive element
BpWRKY11	1228	1245	abscisic acid responsive element
BpWRKY11	1344	1361	abscisic acid responsive element
BpWRKY11	1499	1516	abscisic acid responsive element
BpWRKY11	1661	1678	abscisic acid responsive element
BpWRKY11	337	354	Methyl jasmonate response element
BpWRKY11	1594	1611	Methyl jasmonate response element
BpWRKY11	337	354	Methyl jasmonate response element
BpWRKY11	1594	1611	Methyl jasmonate response element
BpWRKY11	836	857	salicylic acid response element
BpWRKY11	274	293	light responsive element
BpWRKY11	430	451	light responsive element
BpWRKY11	1978	2000	light responsive element
BpWRKY11	1227	1245	abscisic acid responsive element
BpWRKY11	1660	1678	abscisic acid responsive element
BpWRKY11	910	930	estrogen response element
BpWRKY11	1075	1095	estrogen response element
BpWRKY12	587	604	Methyl jasmonate response element
BpWRKY12	1695	1712	Methyl jasmonate response element
BpWRKY12	1722	1739	Methyl jasmonate response element
BpWRKY12	1572	1594	light responsive element
BpWRKY12	1665	1685	light responsive element
BpWRKY12	1158	1178	light responsive element
BpWRKY12	827	852	light responsive element
BpWRKY12	3	21	anti-oxidative response element
BpWRKY12	850	868	anti-oxidative response element
BpWRKY12	1860	1877	abscisic acid responsive element
BpWRKY12	203	221	meristem expression
BpWRKY12	1433	1452	MYB binding site
BpWRKY12	93	110	stress responsive element
BpWRKY12	712	729	stress responsive element
BpWRKY12	743	760	stress responsive element
BpWRKY12	1278	1295	stress responsive element
BpWRKY12	1742	1759	stress responsive element
BpWRKY12	1952	1970	MYB binding site
BpWRKY12	1022	1040	light responsive element
BpWRKY12	1518	1536	light responsive element
BpWRKY13	1712	1729	Methyl jasmonate response element
BpWRKY13	1894	1913	auxin-responsive element
BpWRKY13	1858	1879	abscisic acid responsive element
BpWRKY13	1860	1878	abscisic acid responsive element
BpWRKY13	1861	1878	abscisic acid responsive element
BpWRKY13	1107	1129.5	MYB binding site
BpWRKY13	1145	1167.5	MYB binding site
BpWRKY13	1177	1200.5	MYB binding site
BpWRKY13	164	182	light responsive element
BpWRKY13	173	191	light responsive element
BpWRKY13	175	193	light responsive element
BpWRKY13	183	201	light responsive element
BpWRKY13	197	216	light responsive element
BpWRKY13	198	216	light responsive element
BpWRKY13	214	232	light responsive element
BpWRKY13	347	364	stress responsive element
BpWRKY13	784	801	stress responsive element
BpWRKY13	1772	1789	stress responsive element
BpWRKY13	1809	1826	stress responsive element
BpWRKY13	1964	1981	stress responsive element
BpWRKY13	64	82	low-temperature responsive element
BpWRKY13	282	300	low-temperature responsive element
BpWRKY13	1081	1099	auxin-responsive element
BpWRKY13	1236	1254	anti-oxidative response element
BpWRKY13	1903	1921	MYB binding site
BpWRKY13	1763	1781	MYB binding site
BpWRKY14	547	569	abscisic acid responsive element
BpWRKY14	944	961	abscisic acid responsive element
BpWRKY14	1523	1540	abscisic acid responsive element
BpWRKY14	1911	1929	abscisic acid responsive element
BpWRKY14	1912	1929	abscisic acid responsive element
BpWRKY14	1603	1623	auxin-responsive element
BpWRKY14	1910	1930	abscisic acid responsive element
BpWRKY14	1603	1620	Methyl jasmonate response element
BpWRKY14	1770	1787	Methyl jasmonate response element
BpWRKY14	1873	1890	Methyl jasmonate response element
BpWRKY14	1876	1894	MYB binding site
BpWRKY14	1523	1541	abscisic acid responsive element
BpWRKY14	755	773	light responsive element
BpWRKY14	1523	1541	abscisic acid responsive element
BpWRKY14	770	788	drought responsive element
BpWRKY14	646	663	stress responsive element
BpWRKY14	839	856	stress responsive element
BpWRKY14	1838	1855	stress responsive element
BpWRKY14	1911	1929	light responsive element
BpWRKY14	946	963	Methyl jasmonate response element
BpWRKY14	1603	1620	Methyl jasmonate response element
BpWRKY14	1770	1787	Methyl jasmonate response element
BpWRKY14	1873	1890	Methyl jasmonate response element
BpWRKY15	410	431	abscisic acid responsive element
BpWRKY15	412	430	abscisic acid responsive element
BpWRKY15	413	430	abscisic acid responsive element
BpWRKY15	560	579	abscisic acid responsive element
BpWRKY15	819	838	abscisic acid responsive element
BpWRKY15	1071	1088	abscisic acid responsive element
BpWRKY15	363	380	Methyl jasmonate response element
BpWRKY15	865	882	Methyl jasmonate response element
BpWRKY15	69	87	light responsive element
BpWRKY15	1080	1098	light responsive element
BpWRKY15	159	180	salicylic acid response element
BpWRKY15	363	380	salicylic acid response element
BpWRKY15	865	882	low-temperature responsive element
BpWRKY15	84	102	low-temperature responsive element
BpWRKY15	978	997	MYB binding site
BpWRKY15	1305	1323	anti-oxidative response element
BpWRKY15	181	198	stress responsive element
BpWRKY15	360	380	auxin-responsive element
BpWRKY15	632	650	light responsive element
BpWRKY15	1749	1767	light responsive element
BpWRKY16	14	30	Methyl jasmonate response element
BpWRKY16	558	574	Methyl jasmonate response element
BpWRKY16	1120	1136	Methyl jasmonate response element
BpWRKY16	1565	1581	Methyl jasmonate response element
BpWRKY16	227	243	abscisic acid responsive element
BpWRKY16	326	342	abscisic acid responsive element
BpWRKY16	1058	1078	abscisic acid responsive element
BpWRKY16	1060	1077	abscisic acid responsive element
BpWRKY16	1061	1077	abscisic acid responsive element
BpWRKY16	1509	1527	abscisic acid responsive element
BpWRKY16	1411	1429	auxin-responsive element
BpWRKY16	129	145	stress responsive element
BpWRKY16	344	360	stress responsive element
BpWRKY16	815	831	stress responsive element
BpWRKY16	860	876	stress responsive element
BpWRKY16	878	894	stress responsive element
BpWRKY16	1812	1828	stress responsive element
BpWRKY16	1146	1164	light responsive element
BpWRKY16	1233	1250	light responsive element
BpWRKY16	1531	1549	light responsive element
BpWRKY16	14	30	Methyl jasmonate response element
BpWRKY16	558	574	Methyl jasmonate response element
BpWRKY16	1120	1136	Methyl jasmonate response element
BpWRKY16	1565	1581	Methyl jasmonate response element
BpWRKY16	698	715	anti-oxidative response element
BpWRKY16	959	976	anti-oxidative response element
BpWRKY16	1013	1030	anti-oxidative response element
BpWRKY16	1137	1154	anti-oxidative response element
BpWRKY16	1209	1226	anti-oxidative response element
BpWRKY16	1666	1683	anti-oxidative response element
BpWRKY16	1065	1082	drought responsive element
BpWRKY16	474	491	meristem expression
BpWRKY16	718	735	meristem expression
BpWRKY16	963	982	estrogen response element
BpWRKY16	1491	1510	estrogen response element
BpWRKY16	1947	1964	light responsive element
BpWRKY17	1754	1772	light responsive element
BpWRKY17	1822	1840	light responsive element
BpWRKY17	97	114	Methyl jasmonate response element
BpWRKY17	104	121	Methyl jasmonate response element
BpWRKY17	121	138	Methyl jasmonate response element
BpWRKY17	139	156	Methyl jasmonate response element
BpWRKY17	343	360	Methyl jasmonate response element
BpWRKY17	838	855	Methyl jasmonate response element
BpWRKY17	66	84	anti-oxidative response element
BpWRKY17	1408	1426	anti-oxidative response element
BpWRKY17	1501	1519	anti-oxidative response element
BpWRKY17	1652	1670	anti-oxidative response element
BpWRKY17	1867	1885	anti-oxidative response element
BpWRKY17	786	804	MYB binding site
BpWRKY17	188	206	abscisic acid responsive element
BpWRKY17	189	206	abscisic acid responsive element
BpWRKY17	1609	1630	abscisic acid responsive element
BpWRKY17	1611	1629	abscisic acid responsive element
BpWRKY17	1612	1629	abscisic acid responsive element
BpWRKY17	128	147	endosperm expression
BpWRKY17	991	1009	low-temperature responsive element
BpWRKY17	1923	1944	defense and stress responsive element
BpWRKY17	97	114	Methyl jasmonate response element
BpWRKY17	104	121	Methyl jasmonate response element
BpWRKY17	121	138	Methyl jasmonate response element
BpWRKY17	139	156	Methyl jasmonate response element
BpWRKY17	343	360	Methyl jasmonate response element
BpWRKY17	838	855	Methyl jasmonate response element
BpWRKY17	444	461	stress responsive element
BpWRKY17	78	96	light responsive element
BpWRKY17	848	866	light responsive element
BpWRKY17	1916	1935	light responsive element
BpWRKY18	295	315	light responsive element
BpWRKY18	1197	1215	abscisic acid responsive element
BpWRKY18	1197	1215	abscisic acid responsive element
BpWRKY18	835	856	defense and stress responsive element
BpWRKY18	218	236	anti-oxidative response element
BpWRKY18	617	635	anti-oxidative response element
BpWRKY18	803	821	anti-oxidative response element
BpWRKY18	903	921	anti-oxidative response element
BpWRKY18	1206	1224	anti-oxidative response element
BpWRKY18	1977	1995	anti-oxidative response element
BpWRKY18	157	174	stress responsive element
BpWRKY18	829	846	stress responsive element
BpWRKY18	1193	1217	light responsive element
BpWRKY18	1912	1930	MYB binding site
BpWRKY18	1197	1214	abscisic acid responsive element
BpWRKY19	606	625	gibberellin-responsive element
BpWRKY19	1638	1657	gibberellin-responsive element
BpWRKY19	445	463	light responsive element
BpWRKY19	1000	1018	anti-oxidative response element
BpWRKY19	305	326	defense and stress responsive element
BpWRKY19	805	826	salicylic acid response element
BpWRKY19	1561	1582	salicylic acid response element
BpWRKY19	1969	1986	Methyl jasmonate response element
BpWRKY19	309	327	light responsive element
BpWRKY19	374	393	light responsive element
BpWRKY19	38	56	MYB binding site
BpWRKY19	1969	1986	Methyl jasmonate response element
BpWRKY19	802	821	light responsive element
BpWRKY19	1605	1624	light responsive element
BpWRKY20	1243	1261	MYB binding site
BpWRKY20	1368	1385	abscisic acid responsive element
BpWRKY20	1821	1842	abscisic acid responsive element
BpWRKY20	1823	1841	abscisic acid responsive element
BpWRKY20	1824	1841	abscisic acid responsive element
BpWRKY20	1531	1552	light responsive element
BpWRKY20	1078	1098	estrogen response element
BpWRKY20	1773	1790	stress responsive element
BpWRKY20	1940	1957	stress responsive element
BpWRKY20	1779	1796	Methyl jasmonate response element
BpWRKY20	447	465	anti-oxidative response element
BpWRKY20	817	836	auxin-responsive element
BpWRKY20	1779	1796	Methyl jasmonate response element
BpWRKY20	1917	1935	light responsive element
BpWRKY20	148	167	light responsive element
BpWRKY20	1533	1551	light responsive element
BpWRKY20	1539	1558	light responsive element
BpWRKY21	447	465	anti-oxidative response element
BpWRKY21	1779	1796	Methyl jasmonate response element
BpWRKY21	1243	1261	MYB binding site
BpWRKY21	1078	1098	estrogen response element
BpWRKY21	1531	1552	light responsive element
BpWRKY21	1779	1796	Methyl jasmonate response element
BpWRKY21	1708	1726	low-temperature responsive element
BpWRKY21	1917	1935	light responsive element
BpWRKY21	148	167	light responsive element
BpWRKY21	1533	1551	light responsive element
BpWRKY21	1539	1558	light responsive element
BpWRKY21	1368	1385	abscisic acid responsive element
BpWRKY21	1821	1842	abscisic acid responsive element
BpWRKY21	1823	1841	abscisic acid responsive element
BpWRKY21	1824	1841	abscisic acid responsive element
BpWRKY21	817	836	auxin-responsive element
BpWRKY21	1773	1790	stress responsive element
BpWRKY21	1940	1957	stress responsive element
BpWRKY22	350	371	defense and stress responsive element
BpWRKY22	490	508	light responsive element
BpWRKY22	0	21	salicylic acid response element
BpWRKY22	850	871	salicylic acid response element
BpWRKY22	1606	1627	salicylic acid response element
BpWRKY22	83	101	MYB binding site
BpWRKY22	419	438	light responsive element
BpWRKY22	354	372	light responsive element
BpWRKY22	847	866	light responsive element
BpWRKY22	1650	1669	light responsive element
BpWRKY22	651	670	gibberellin-responsive element
BpWRKY22	1683	1702	gibberellin-responsive element
BpWRKY22	1045	1063	anti-oxidative response element
BpWRKY22	1443	1461	light responsive element
BpWRKY23	473	494	salicylic acid response element
BpWRKY23	530	551	salicylic acid response element
BpWRKY23	749	770	salicylic acid response element
BpWRKY23	954	975	salicylic acid response element
BpWRKY23	1097	1118	salicylic acid response element
BpWRKY23	1838	1859	salicylic acid response element
BpWRKY23	1284	1302	light responsive element
BpWRKY23	505	523	light responsive element
BpWRKY23	513	531	light responsive element
BpWRKY23	1290	1309	gibberellin-responsive element
BpWRKY23	1355	1374	gibberellin-responsive element
BpWRKY23	1602	1621	gibberellin-responsive element
BpWRKY23	1798	1816	auxin-responsive element
BpWRKY23	294	313	auxin-responsive element
BpWRKY23	497	514	stress responsive element
BpWRKY23	1595	1612	stress responsive element
BpWRKY23	1645	1662	stress responsive element
BpWRKY23	1978	1995	stress responsive element
BpWRKY23	48	70	light responsive element
BpWRKY23	1398	1420	light responsive element
BpWRKY23	158	177	abscisic acid responsive element
BpWRKY23	568	586	abscisic acid responsive element
BpWRKY23	569	586	abscisic acid responsive element
BpWRKY23	680	697	abscisic acid responsive element
BpWRKY23	1240	1257	abscisic acid responsive element
BpWRKY23	1896	1917.5	light responsive element
BpWRKY23	468	486	anti-oxidative response element
BpWRKY24	52	70	abscisic acid responsive element
BpWRKY24	1768	1786	abscisic acid responsive element
BpWRKY24	204	221	stress responsive element
BpWRKY24	1848	1865	stress responsive element
BpWRKY24	1035	1056	light responsive element
BpWRKY24	1707	1725	low-temperature responsive element
BpWRKY24	151	173	light responsive element
BpWRKY24	391	412	defense and stress responsive element
BpWRKY24	851	869	light responsive element
BpWRKY24	1623	1641	light responsive element
BpWRKY24	1918	1937	light responsive element
BpWRKY24	52	69	abscisic acid responsive element
BpWRKY24	1038	1055	abscisic acid responsive element
BpWRKY24	1768	1785	abscisic acid responsive element
BpWRKY24	1686	1703	Methyl jasmonate response element
BpWRKY24	1802	1819	Methyl jasmonate response element
BpWRKY24	1606	1627	salicylic acid response element
BpWRKY24	1686	1703	Methyl jasmonate response element
BpWRKY24	1802	1819	Methyl jasmonate response element
BpWRKY24	468	486	MYB binding site
BpWRKY24	533	551	MYB binding site
BpWRKY24	1129	1147	MYB binding site
BpWRKY24	468	487	light responsive element
BpWRKY24	533	552	light responsive element
BpWRKY24	1128	1147	light responsive element
BpWRKY24	945	963	anti-oxidative response element
BpWRKY24	1586	1604	anti-oxidative response element
BpWRKY24	581	599	auxin-responsive element
BpWRKY24	982	1000	light responsive element
BpWRKY24	1574	1593	light responsive element
BpWRKY24	1641	1660	light responsive element
BpWRKY24	1642	1660	light responsive element
BpWRKY24	52	70	abscisic acid responsive element
BpWRKY24	1768	1786	abscisic acid responsive element
BpWRKY24	52	70	light responsive element
BpWRKY24	114	134	estrogen response element
BpWRKY24	784	804	estrogen response element
BpWRKY24	1326	1346	estrogen response element
BpWRKY25	993	1013	estrogen response element
BpWRKY25	1061	1079	anti-oxidative response element
BpWRKY25	1719	1737	anti-oxidative response element
BpWRKY25	1084	1101	Methyl jasmonate response element
BpWRKY25	1264	1281	Methyl jasmonate response element
BpWRKY25	1084	1101	Methyl jasmonate response element
BpWRKY25	1264	1281	Methyl jasmonate response element
BpWRKY25	1042	1066	light responsive element
BpWRKY25	1798	1816	light responsive element
BpWRKY25	350	370	light responsive element
BpWRKY25	39	56	stress responsive element
BpWRKY25	1657	1674	stress responsive element
BpWRKY25	1266	1283	abscisic acid responsive element
BpWRKY25	1420	1439	light responsive element
BpWRKY25	1643	1662	light responsive element
BpWRKY25	1704	1725	salicylic acid response element
BpWRKY25	1880	1901	salicylic acid response element
BpWRKY25	1959	1977	MYB binding site
BpWRKY25	947	966	gibberellin-responsive element
BpWRKY26	479	497	light responsive element
BpWRKY26	1098	1116	low-temperature responsive element
BpWRKY26	1732	1750	MYB binding site
BpWRKY26	479	500	defense and stress responsive element
BpWRKY26	788	805	abscisic acid responsive element
BpWRKY26	1555	1572	abscisic acid responsive element
BpWRKY26	1708	1725	abscisic acid responsive element
BpWRKY26	1802	1819	stress responsive element
BpWRKY26	1829	1846	stress responsive element
BpWRKY26	1892	1909	stress responsive element
BpWRKY26	1226	1244	anti-oxidative response element
BpWRKY26	1727	1745	meristem expression
BpWRKY26	20	42	light responsive element
BpWRKY26	1540	1560	light responsive element
BpWRKY26	190	208	light responsive element
BpWRKY26	1519	1538	light responsive element
BpWRKY26	1520	1538	light responsive element
BpWRKY26	1841	1859	light responsive element
BpWRKY26	171	188	Methyl jasmonate response element
BpWRKY26	843	860	Methyl jasmonate response element
BpWRKY26	263	283	estrogen response element
BpWRKY26	299	319	estrogen response element
BpWRKY26	962	982	estrogen response element
BpWRKY26	171	188	Methyl jasmonate response element
BpWRKY26	843	860	Methyl jasmonate response element
BpWRKY26	1530	1548	MYB binding site
BpWRKY27	240	257	Methyl jasmonate response element
BpWRKY27	798	815	Methyl jasmonate response element
BpWRKY27	1429	1446	abscisic acid responsive element
BpWRKY27	121	139	anti-oxidative response element
BpWRKY27	484	502	anti-oxidative response element
BpWRKY27	678	696	anti-oxidative response element
BpWRKY27	844	862	anti-oxidative response element
BpWRKY27	1240	1258	anti-oxidative response element
BpWRKY27	1712	1730	anti-oxidative response element
BpWRKY27	600	618	light responsive element
BpWRKY27	1459	1477	light responsive element
BpWRKY27	691	711	estrogen response element
BpWRKY27	260	278	MYB binding site
BpWRKY27	240	257	Methyl jasmonate response element
BpWRKY27	798	815	Methyl jasmonate response element
BpWRKY27	152	169	stress responsive element
BpWRKY27	584	601	stress responsive element
BpWRKY27	633	650	stress responsive element
BpWRKY27	1411	1428	stress responsive element
BpWRKY27	1540	1557	stress responsive element
BpWRKY27	1647	1664	stress responsive element
BpWRKY27	1675	1692	stress responsive element
BpWRKY27	629	647	light responsive element
BpWRKY27	1680	1698	light responsive element
BpWRKY28	423	441	low-temperature responsive element
BpWRKY28	102	119	abscisic acid responsive element
BpWRKY28	735	753	abscisic acid responsive element
BpWRKY28	736	753	abscisic acid responsive element
BpWRKY28	1863	1880	abscisic acid responsive element
BpWRKY28	430	451	defense and stress responsive element
BpWRKY28	146	164	light responsive element
BpWRKY28	185	203	light responsive element
BpWRKY28	958	975	stress responsive element
BpWRKY28	1321	1338	stress responsive element
BpWRKY28	1432	1449	stress responsive element
BpWRKY28	224	241	Methyl jasmonate response element
BpWRKY28	829	846	Methyl jasmonate response element
BpWRKY28	1438	1455	Methyl jasmonate response element
BpWRKY28	1932	1953	salicylic acid response element
BpWRKY28	292	311	light responsive element
BpWRKY28	336	357	light responsive element
BpWRKY28	601	619	light responsive element
BpWRKY28	1514	1532	light responsive element
BpWRKY28	1119	1139	estrogen response element
BpWRKY28	1863	1881	abscisic acid responsive element
BpWRKY28	721	739	meristem expression
BpWRKY28	974	992	MYB binding site
BpWRKY28	285	307.5	MYB binding site
BpWRKY28	39	57	anti-oxidative response element
BpWRKY28	279	297	anti-oxidative response element
BpWRKY28	983	1001	anti-oxidative response element
BpWRKY28	224	241	Methyl jasmonate response element
BpWRKY28	829	846	Methyl jasmonate response element
BpWRKY28	1438	1455	Methyl jasmonate response element
BpWRKY28	1863	1881	abscisic acid responsive element
BpWRKY28	1904	1923	light responsive element
BpWRKY29	1164	1181	abscisic acid responsive element
BpWRKY29	1876	1896	abscisic acid responsive element
BpWRKY29	1878	1895	abscisic acid responsive element
BpWRKY29	1244	1263	light responsive element
BpWRKY29	1918	1937	light responsive element
BpWRKY29	1622	1639	Methyl jasmonate response element
BpWRKY29	921	941	estrogen response element
BpWRKY29	1878	1896	abscisic acid responsive element
BpWRKY29	1878	1896	abscisic acid responsive element
BpWRKY29	404	423	light responsive element
BpWRKY29	417	435	light responsive element
BpWRKY29	722	741	light responsive element
BpWRKY29	723	741	light responsive element
BpWRKY29	1176	1194	light responsive element
BpWRKY29	622	639	stress responsive element
BpWRKY29	247	265	MYB binding site
BpWRKY29	1083	1101	MYB binding site
BpWRKY29	1622	1639	Methyl jasmonate response element
BpWRKY29	366	387	salicylic acid response element
BpWRKY29	1469	1487	light responsive element
BpWRKY30	762	780	abscisic acid responsive element
BpWRKY30	1601	1620	gibberellin-responsive element
BpWRKY30	1898	1917	gibberellin-responsive element
BpWRKY30	1200	1220	light responsive element
BpWRKY30	1254	1272	MYB binding site
BpWRKY30	1602	1620	MYB binding site
BpWRKY30	1899	1917	MYB binding site
BpWRKY30	716	735	light responsive element
BpWRKY30	1397	1415	anti-oxidative response element
BpWRKY30	1674	1692	anti-oxidative response element
BpWRKY30	1511	1531	light responsive element
BpWRKY30	1207	1225	auxin-responsive element
BpWRKY30	1409	1427	auxin-responsive element
BpWRKY30	961	982	salicylic acid response element
BpWRKY30	1354	1372	low-temperature responsive element
BpWRKY30	763	780	abscisic acid responsive element
BpWRKY30	987	1005	MYB binding site
BpWRKY30	762	780	abscisic acid responsive element
BpWRKY30	638	656	meristem expression
BpWRKY31	669	687	meristem expression
BpWRKY31	720	737	stress responsive element
BpWRKY31	845	862	stress responsive element
BpWRKY31	1216	1233	stress responsive element
BpWRKY31	1975	1992	stress responsive element
BpWRKY31	1617	1637	estrogen response element
BpWRKY31	1619	1639	estrogen response element
BpWRKY31	1266	1288	light responsive element
BpWRKY31	469	486	abscisic acid responsive element
BpWRKY31	491	512	abscisic acid responsive element
BpWRKY31	493	510	abscisic acid responsive element
BpWRKY31	969	986	abscisic acid responsive element
BpWRKY31	1484	1505	abscisic acid responsive element
BpWRKY31	1486	1504	abscisic acid responsive element
BpWRKY31	1487	1504	abscisic acid responsive element
BpWRKY31	1813	1830	abscisic acid responsive element
BpWRKY31	493	511	abscisic acid responsive element
BpWRKY31	1812	1830	abscisic acid responsive element
BpWRKY31	1383	1402	drought responsive element
BpWRKY31	471	488	Methyl jasmonate response element
BpWRKY31	967	984	Methyl jasmonate response element
BpWRKY31	1197	1214	Methyl jasmonate response element
BpWRKY31	1330	1347	Methyl jasmonate response element
BpWRKY31	1347	1364	Methyl jasmonate response element
BpWRKY31	694	712	MYB binding site
BpWRKY31	398	416	light responsive element
BpWRKY31	1098	1116	light responsive element
BpWRKY31	471	488	Methyl jasmonate response element
BpWRKY31	967	984	Methyl jasmonate response element
BpWRKY31	1197	1214	Methyl jasmonate response element
BpWRKY31	1330	1347	Methyl jasmonate response element
BpWRKY31	1347	1364	Methyl jasmonate response element
BpWRKY31	454	472	anti-oxidative response element
BpWRKY31	1370	1388	anti-oxidative response element
BpWRKY31	117	135	MYB binding site
BpWRKY31	1357	1375	MYB binding site
BpWRKY32	1923	1941	meristem expression
BpWRKY32	1545	1562	Methyl jasmonate response element
BpWRKY32	1715	1732	Methyl jasmonate response element
BpWRKY32	345	363	light responsive element
BpWRKY32	1779	1796	abscisic acid responsive element
BpWRKY32	1521	1541	light responsive element
BpWRKY32	495	514	MYB binding site
BpWRKY32	1545	1562	Methyl jasmonate response element
BpWRKY32	1715	1732	Methyl jasmonate response element
BpWRKY32	83	101	anti-oxidative response element
BpWRKY32	562	580	anti-oxidative response element
BpWRKY32	1530	1548	anti-oxidative response element
BpWRKY32	1708	1726	anti-oxidative response element
BpWRKY32	447	464	stress responsive element
BpWRKY32	1455	1472	stress responsive element
BpWRKY32	1753	1770	stress responsive element
BpWRKY32	1836	1853	stress responsive element
BpWRKY32	456	474	drought responsive element
BpWRKY33	742	759	Methyl jasmonate response element
BpWRKY33	882	899	Methyl jasmonate response element
BpWRKY33	1729	1746	Methyl jasmonate response element
BpWRKY33	1741	1758	Methyl jasmonate response element
BpWRKY33	1211	1231	light responsive element
BpWRKY33	742	759	Methyl jasmonate response element
BpWRKY33	882	899	Methyl jasmonate response element
BpWRKY33	1729	1746	Methyl jasmonate response element
BpWRKY33	1741	1758	Methyl jasmonate response element
BpWRKY33	41	62	defense and stress responsive element
BpWRKY33	854	872	anti-oxidative response element
BpWRKY33	1572	1591	gibberellin-responsive element
BpWRKY33	1112	1132	estrogen response element
BpWRKY33	1164	1184	estrogen response element
BpWRKY33	1588	1608	estrogen response element
BpWRKY33	1590	1610	estrogen response element
BpWRKY33	1600	1618	low-temperature responsive element
BpWRKY33	1312	1333	light responsive element
BpWRKY33	953	971	drought responsive element
BpWRKY33	828	846	light responsive element
BpWRKY33	643	660	abscisic acid responsive element
BpWRKY33	665	682	abscisic acid responsive element
BpWRKY33	803	821	abscisic acid responsive element
BpWRKY33	804	821	abscisic acid responsive element
BpWRKY33	398	416	MYB binding site
BpWRKY33	750	768	MYB binding site
BpWRKY33	248	265	stress responsive element
BpWRKY33	848	865	stress responsive element
BpWRKY33	1797	1814	stress responsive element
BpWRKY33	1877	1894	stress responsive element
BpWRKY34	23	41	anti-oxidative response element
BpWRKY34	1799	1817	anti-oxidative response element
BpWRKY34	145	165	estrogen response element
BpWRKY34	165	185	estrogen response element
BpWRKY34	239	259	estrogen response element
BpWRKY34	333	353	estrogen response element
BpWRKY34	335	355	estrogen response element
BpWRKY34	850	870	estrogen response element
BpWRKY34	968	988	estrogen response element
BpWRKY34	114	134	light responsive element
BpWRKY34	1203	1222	gibberellin-responsive element
BpWRKY34	1298	1316	abscisic acid responsive element
BpWRKY34	508	529	defense and stress responsive element
BpWRKY34	525	546	defense and stress responsive element
BpWRKY34	1298	1316	abscisic acid responsive element
BpWRKY34	1271	1288	Methyl jasmonate response element
BpWRKY34	219	236	abscisic acid responsive element
BpWRKY34	1299	1316	abscisic acid responsive element
BpWRKY34	624	642	MYB binding site
BpWRKY34	1624	1641	stress responsive element
BpWRKY34	1271	1288	Methyl jasmonate response element
BpWRKY35	946	964	anti-oxidative response element
BpWRKY35	1686	1704	anti-oxidative response element
BpWRKY35	387	407	estrogen response element
BpWRKY35	442	462	estrogen response element
BpWRKY35	1229	1249	estrogen response element
BpWRKY35	1285	1305	estrogen response element
BpWRKY35	375	393	meristem expression
BpWRKY35	616	634	meristem expression
BpWRKY35	500	517	stress responsive element
BpWRKY35	828	845	stress responsive element
BpWRKY35	1019	1036	stress responsive element
BpWRKY35	661	679	light responsive element
BpWRKY35	1009	1026	abscisic acid responsive element
BpWRKY35	1931	1948	Methyl jasmonate response element
BpWRKY35	1931	1948	Methyl jasmonate response element
BpWRKY35	1600	1618	MYB binding site
BpWRKY36	937	955	drought responsive element
BpWRKY36	1805	1823	light responsive element
BpWRKY36	84	101	stress responsive element
BpWRKY36	1721	1738	stress responsive element
BpWRKY36	1921	1938	stress responsive element
BpWRKY36	1	18	Methyl jasmonate response element
BpWRKY36	825	843	low-temperature responsive element
BpWRKY36	104	122	anti-oxidative response element
BpWRKY36	652	670	anti-oxidative response element
BpWRKY36	672	690	MYB binding site
BpWRKY36	1764	1782	light responsive element
BpWRKY36	1887	1908	light responsive element
BpWRKY36	1	18	Methyl jasmonate response element
BpWRKY36	1809	1831	light responsive element
BpWRKY36	1780	1800	estrogen response element
BpWRKY36	1151	1171	light responsive element
BpWRKY36	1966	1985	gibberellin-responsive element
BpWRKY37	687	706	drought responsive element
BpWRKY37	842	860	anti-oxidative response element
BpWRKY37	1142	1160	anti-oxidative response element
BpWRKY37	986	1003	Methyl jasmonate response element
BpWRKY37	1709	1726	Methyl jasmonate response element
BpWRKY37	1807	1824	Methyl jasmonate response element
BpWRKY37	986	1003	Methyl jasmonate response element
BpWRKY37	1709	1726	Methyl jasmonate response element
BpWRKY37	1807	1824	Methyl jasmonate response element
BpWRKY37	1973	1992	gibberellin-responsive element
BpWRKY37	1265	1287	light responsive element
BpWRKY37	807	827	light responsive element
BpWRKY37	1973	1991	MYB binding site
BpWRKY37	267	284	stress responsive element
BpWRKY37	1111	1128	stress responsive element
BpWRKY37	1185	1202	stress responsive element
BpWRKY37	1662	1679	stress responsive element
BpWRKY37	137	155	low-temperature responsive element
BpWRKY37	1510	1528	light responsive element
BpWRKY37	994	1014	estrogen response element
BpWRKY37	954	975	salicylic acid response element
BpWRKY37	440	458	light responsive element
BpWRKY37	1308	1327	gibberellin-responsive element
BpWRKY38	1852	1869	stress responsive element
BpWRKY38	861	879	anti-oxidative response element
BpWRKY38	8	31	MYB binding site
BpWRKY38	632	650	low-temperature responsive element
BpWRKY38	720	738	low-temperature responsive element
BpWRKY38	1600	1618	low-temperature responsive element
BpWRKY38	1926	1944	low-temperature responsive element
BpWRKY38	1609	1628	gibberellin-responsive element
BpWRKY38	1727	1745	MYB binding site
BpWRKY38	1746	1764	MYB binding site
BpWRKY38	410	428	MYB binding site
BpWRKY38	739	757	light responsive element
BpWRKY38	762	780	light responsive element
BpWRKY38	682	699	abscisic acid responsive element
BpWRKY38	1585	1602	Methyl jasmonate response element
BpWRKY38	1714	1731	Methyl jasmonate response element
BpWRKY38	1585	1602	Methyl jasmonate response element
BpWRKY38	1714	1731	Methyl jasmonate response element
BpWRKY38	319	339	estrogen response element
BpWRKY38	1627	1646	drought responsive element
BpWRKY38	548	566	MYB binding site
BpWRKY39	386	406	light responsive element
BpWRKY39	964	985	defense and stress responsive element
BpWRKY39	660	679	light responsive element
BpWRKY39	723	742	light responsive element
BpWRKY39	427	446	gibberellin-responsive element
BpWRKY39	330	348	anti-oxidative response element
BpWRKY39	768	786	anti-oxidative response element
BpWRKY39	784	802	anti-oxidative response element
BpWRKY39	1715	1733	MYB binding site
BpWRKY39	1234	1252	drought responsive element
BpWRKY39	370	388	light responsive element
BpWRKY39	1079	1097	light responsive element
BpWRKY39	1901	1920	gibberellin-responsive element
BpWRKY39	750	767	stress responsive element
BpWRKY39	380	398	MYB binding site
BpWRKY39	427	445	MYB binding site
BpWRKY39	576	594	light responsive element
BpWRKY40	1512	1530	abscisic acid responsive element
BpWRKY40	1820	1838	abscisic acid responsive element
BpWRKY40	400	418	auxin-responsive element
BpWRKY40	1877	1895	light responsive element
BpWRKY40	484	502	light responsive element
BpWRKY40	834	852	MYB binding site
BpWRKY40	244	262	drought responsive element
BpWRKY40	1616	1634	anti-oxidative response element
BpWRKY40	972	993	light responsive element
BpWRKY40	1529	1550	light responsive element
BpWRKY40	1265	1286	defense and stress responsive element
BpWRKY40	1512	1530	abscisic acid responsive element
BpWRKY40	1820	1838	abscisic acid responsive element
BpWRKY40	755	774	gibberellin-responsive element
BpWRKY40	375	395	estrogen response element
BpWRKY40	1499	1519	estrogen response element
BpWRKY40	1112	1132	light responsive element
BpWRKY40	1411	1431	light responsive element
BpWRKY40	1512	1529	abscisic acid responsive element
BpWRKY40	1821	1838	abscisic acid responsive element
BpWRKY41	1502	1520	meristem expression
BpWRKY41	617	635	light responsive element
BpWRKY41	1392	1410	light responsive element
BpWRKY41	1718	1736	light responsive element
BpWRKY41	424	441	stress responsive element
BpWRKY41	477	494	stress responsive element
BpWRKY41	483	500	stress responsive element
BpWRKY41	924	941	stress responsive element
BpWRKY41	1004	1021	stress responsive element
BpWRKY41	1768	1785	stress responsive element
BpWRKY41	359	380	defense and stress responsive element
BpWRKY41	719	740	defense and stress responsive element
BpWRKY41	1388	1409	defense and stress responsive element
BpWRKY41	1904	1921	Methyl jasmonate response element
BpWRKY41	430	449	gibberellin-responsive element
BpWRKY41	1204	1223	gibberellin-responsive element
BpWRKY41	1904	1921	Methyl jasmonate response element
BpWRKY41	2	20	light responsive element
BpWRKY41	1155	1176	light responsive element
BpWRKY41	189	206	abscisic acid responsive element
BpWRKY41	1902	1919	abscisic acid responsive element
BpWRKY41	176	194	anti-oxidative response element
BpWRKY41	805	823	anti-oxidative response element
BpWRKY41	1254	1272	anti-oxidative response element
BpWRKY41	1344	1362	anti-oxidative response element
BpWRKY41	1517	1535	anti-oxidative response element
BpWRKY42	1325	1343	light responsive element
BpWRKY42	898	915	abscisic acid responsive element
BpWRKY42	142	160	anti-oxidative response element
BpWRKY42	1099	1117	anti-oxidative response element
BpWRKY42	57	75	MYB binding site
BpWRKY42	121	138	stress responsive element
BpWRKY42	600	617	stress responsive element
BpWRKY42	1531	1548	Methyl jasmonate response element
BpWRKY42	1663	1680	Methyl jasmonate response element
BpWRKY42	1718	1735	Methyl jasmonate response element
BpWRKY42	1593	1611	meristem expression
BpWRKY42	374	392	MYB binding site
BpWRKY42	772	791	auxin-responsive element
BpWRKY42	607	629	light responsive element
BpWRKY42	495	513	low-temperature responsive element
BpWRKY42	1579	1600	defense and stress responsive element
BpWRKY42	1531	1548	Methyl jasmonate response element
BpWRKY42	1663	1680	Methyl jasmonate response element
BpWRKY42	1718	1735	Methyl jasmonate response element
BpWRKY43	246	267	light responsive element
BpWRKY43	987	1004	abscisic acid responsive element
BpWRKY43	1100	1118	abscisic acid responsive element
BpWRKY43	1101	1118	abscisic acid responsive element
BpWRKY43	1443	1461	abscisic acid responsive element
BpWRKY43	1444	1461	abscisic acid responsive element
BpWRKY43	1644	1661	abscisic acid responsive element
BpWRKY43	114	132	low-temperature responsive element
BpWRKY43	311	333	light responsive element
BpWRKY43	-5	13	drought responsive element
BpWRKY43	569	587	light responsive element
BpWRKY43	1860	1878	light responsive element
BpWRKY43	1083	1104	salicylic acid response element
BpWRKY43	1865	1886	salicylic acid response element
BpWRKY43	1891	1912	salicylic acid response element
BpWRKY43	197	216	auxin-responsive element
BpWRKY43	1133	1151	MYB binding site
BpWRKY43	391	408	Methyl jasmonate response element
BpWRKY43	975	992	Methyl jasmonate response element
BpWRKY43	391	408	Methyl jasmonate response element
BpWRKY43	975	992	Methyl jasmonate response element
BpWRKY43	1222	1239	stress responsive element
BpWRKY43	1109	1127	anti-oxidative response element
BpWRKY43	786	806	light responsive element
BpWRKY44	1912	1929	Methyl jasmonate response element
BpWRKY44	737	756	light responsive element
BpWRKY44	159	179	estrogen response element
BpWRKY44	743	761	MYB binding site
BpWRKY44	1571	1589	MYB binding site
BpWRKY44	0	18	anti-oxidative response element
BpWRKY44	1036	1054	anti-oxidative response element
BpWRKY44	1382	1400	anti-oxidative response element
BpWRKY44	6	24	light responsive element
BpWRKY44	1094	1112	light responsive element
BpWRKY44	1089	1107	MYB binding site
BpWRKY44	1599	1617	MYB binding site
BpWRKY44	635	653	meristem expression
BpWRKY44	702	720	meristem expression
BpWRKY44	829	847	meristem expression
BpWRKY44	742	761	gibberellin-responsive element
BpWRKY44	1570	1589	gibberellin-responsive element
BpWRKY44	66	87	defense and stress responsive element
BpWRKY44	112	133	defense and stress responsive element
BpWRKY44	559	576	stress responsive element
BpWRKY44	1271	1288	stress responsive element
BpWRKY44	1391	1408	stress responsive element
BpWRKY44	1497	1514	stress responsive element
BpWRKY44	1912	1929	Methyl jasmonate response element
BpWRKY44	1802	1820	auxin-responsive element
BpWRKY45	702	724	light responsive element
BpWRKY45	1892	1910	MYB binding site
BpWRKY45	143	161	meristem expression
BpWRKY45	114	132	abscisic acid responsive element
BpWRKY45	1103	1121	abscisic acid responsive element
BpWRKY45	380	398	light responsive element
BpWRKY45	1846	1866	light responsive element
BpWRKY45	109	128	gibberellin-responsive element
BpWRKY45	1282	1301	gibberellin-responsive element
BpWRKY45	1702	1720	low-temperature responsive element
BpWRKY45	362	380	MYB binding site
BpWRKY45	114	131	abscisic acid responsive element
BpWRKY45	633	654	abscisic acid responsive element
BpWRKY45	1101	1122	abscisic acid responsive element
BpWRKY45	1104	1121	abscisic acid responsive element
BpWRKY45	541	558	stress responsive element
BpWRKY45	114	132	abscisic acid responsive element
BpWRKY45	1103	1121	abscisic acid responsive element
BpWRKY45	1803	1821	anti-oxidative response element
BpWRKY46	92	110	abscisic acid responsive element
BpWRKY46	93	110	abscisic acid responsive element
BpWRKY46	1259	1280	abscisic acid responsive element
BpWRKY46	1261	1279	abscisic acid responsive element
BpWRKY46	1262	1279	abscisic acid responsive element
BpWRKY46	1636	1655	gibberellin-responsive element
BpWRKY46	235	252	stress responsive element
BpWRKY46	369	386	stress responsive element
BpWRKY46	1698	1715	stress responsive element
BpWRKY46	318	339	light responsive element
BpWRKY46	719	737	light responsive element
BpWRKY46	1534	1551	Methyl jasmonate response element
BpWRKY46	285	304	light responsive element
BpWRKY46	1896	1915	light responsive element
BpWRKY46	87	106	gibberellin-responsive element
BpWRKY46	1141	1159	anti-oxidative response element
BpWRKY46	1289	1307	anti-oxidative response element
BpWRKY46	1641	1659	anti-oxidative response element
BpWRKY46	938	956	MYB binding site
BpWRKY46	766	786	estrogen response element
BpWRKY46	1223	1243	light responsive element
BpWRKY46	1627	1645	low-temperature responsive element
BpWRKY46	1882	1904	light responsive element
BpWRKY46	1534	1551	Methyl jasmonate response element
BpWRKY46	699	720	salicylic acid response element
BpWRKY46	830	851	salicylic acid response element
BpWRKY46	1211	1230	MYB binding site
BpWRKY47	100	119	MYB binding site
BpWRKY47	1296	1314	light responsive element
BpWRKY47	136	154	abscisic acid responsive element
BpWRKY47	1230	1249	light responsive element
BpWRKY47	1231	1249	light responsive element
BpWRKY47	396	416	estrogen response element
BpWRKY47	611	629	drought responsive element
BpWRKY47	793	811	meristem expression
BpWRKY47	136	154	abscisic acid responsive element
BpWRKY47	137	154	abscisic acid responsive element
BpWRKY47	272	289	Methyl jasmonate response element
BpWRKY47	1953	1970	Methyl jasmonate response element
BpWRKY47	1056	1077	defense and stress responsive element
BpWRKY47	330	348	MYB binding site
BpWRKY47	747	764	stress responsive element
BpWRKY47	272	289	Methyl jasmonate response element
BpWRKY47	1953	1970	Methyl jasmonate response element
BpWRKY47	1917	1935	low-temperature responsive element
BpWRKY48	299	316	stress responsive element
BpWRKY48	586	603	stress responsive element
BpWRKY48	1796	1813	stress responsive element
BpWRKY48	1874	1891	stress responsive element
BpWRKY48	322	340	abscisic acid responsive element
BpWRKY48	322	339	abscisic acid responsive element
BpWRKY48	1718	1735	Methyl jasmonate response element
BpWRKY48	1731	1748	Methyl jasmonate response element
BpWRKY48	1347	1368	defense and stress responsive element
BpWRKY48	1718	1735	Methyl jasmonate response element
BpWRKY48	1731	1748	Methyl jasmonate response element
BpWRKY48	1692	1711	gibberellin-responsive element
BpWRKY48	631	651	estrogen response element
BpWRKY48	749	769	estrogen response element
BpWRKY48	809	829	estrogen response element
BpWRKY48	1080	1098	low-temperature responsive element
BpWRKY48	1090	1108	low-temperature responsive element
BpWRKY48	1099	1117	low-temperature responsive element
BpWRKY48	549	567	anti-oxidative response element
BpWRKY48	322	340	abscisic acid responsive element
BpWRKY48	204	225	salicylic acid response element
BpWRKY49	1533	1551	abscisic acid responsive element
BpWRKY49	469	489	estrogen response element
BpWRKY49	301	319	auxin-responsive element
BpWRKY49	252	270	anti-oxidative response element
BpWRKY49	459	477	anti-oxidative response element
BpWRKY49	765	782	stress responsive element
BpWRKY49	270	288	low-temperature responsive element
BpWRKY49	523	541	low-temperature responsive element
BpWRKY49	533	551	low-temperature responsive element
BpWRKY49	1777	1795	low-temperature responsive element
BpWRKY49	1647	1664	Methyl jasmonate response element
BpWRKY49	1621	1639	meristem expression
BpWRKY49	1647	1664	Methyl jasmonate response element
BpWRKY49	1928	1947	gibberellin-responsive element
BpWRKY49	1534	1551	abscisic acid responsive element
BpWRKY49	1755	1774	abscisic acid responsive element
BpWRKY49	1880	1897	abscisic acid responsive element
BpWRKY49	1533	1551	abscisic acid responsive element
BpWRKY50	480	497	Methyl jasmonate response element
BpWRKY50	604	621	Methyl jasmonate response element
BpWRKY50	1062	1079	Methyl jasmonate response element
BpWRKY50	806	827	salicylic acid response element
BpWRKY50	1124	1145	salicylic acid response element
BpWRKY50	1440	1461	salicylic acid response element
BpWRKY50	1649	1668	gibberellin-responsive element
BpWRKY50	584	602	abscisic acid responsive element
BpWRKY50	585	602	abscisic acid responsive element
BpWRKY50	623	641	abscisic acid responsive element
BpWRKY50	624	641	abscisic acid responsive element
BpWRKY50	702	719	abscisic acid responsive element
BpWRKY50	1420	1440	estrogen response element
BpWRKY50	1518	1538	estrogen response element
BpWRKY50	366	384	anti-oxidative response element
BpWRKY50	1913	1930	stress responsive element
BpWRKY50	1033	1052	MYB binding site
BpWRKY50	480	497	Methyl jasmonate response element
BpWRKY50	604	621	Methyl jasmonate response element
BpWRKY50	1062	1079	Methyl jasmonate response element
BpWRKY50	33	54.5	light responsive element
BpWRKY50	113	135.5	MYB binding site
BpWRKY50	1135	1153	light responsive element
BpWRKY51	1896	1917	salicylic acid response element
BpWRKY51	203	224	defense and stress responsive element
BpWRKY51	1550	1567	abscisic acid responsive element
BpWRKY51	1601	1618	abscisic acid responsive element
BpWRKY51	1890	1907	abscisic acid responsive element
BpWRKY51	454	472	low-temperature responsive element
BpWRKY51	30	48	light responsive element
BpWRKY51	1488	1507	light responsive element
BpWRKY51	1489	1507	light responsive element
BpWRKY51	332	350	meristem expression
BpWRKY51	1550	1568	abscisic acid responsive element
BpWRKY51	1601	1619	abscisic acid responsive element
BpWRKY51	1889	1907	abscisic acid responsive element
BpWRKY51	1397	1415	anti-oxidative response element
BpWRKY51	417	434	stress responsive element
BpWRKY51	1027	1044	stress responsive element
BpWRKY51	390	408	MYB binding site
BpWRKY51	835	853	MYB binding site
BpWRKY51	1062	1080	MYB binding site
BpWRKY51	1550	1568	abscisic acid responsive element
BpWRKY51	1601	1619	abscisic acid responsive element
BpWRKY51	1889	1907	abscisic acid responsive element
BpWRKY52	1175	1195	estrogen response element
BpWRKY52	1368	1387	gibberellin-responsive element
BpWRKY52	270	288	abscisic acid responsive element
BpWRKY52	5	23	anti-oxidative response element
BpWRKY52	1001	1019	anti-oxidative response element
BpWRKY52	1035	1053	anti-oxidative response element
BpWRKY52	418	435	Methyl jasmonate response element
BpWRKY52	543	560	Methyl jasmonate response element
BpWRKY52	397	415	light responsive element
BpWRKY52	270	288	abscisic acid responsive element
BpWRKY52	1263	1280	stress responsive element
BpWRKY52	1858	1875	stress responsive element
BpWRKY52	1899	1916	stress responsive element
BpWRKY52	1965	1982	stress responsive element
BpWRKY52	896	917	salicylic acid response element
BpWRKY52	228	246	drought responsive element
BpWRKY52	314	332	drought responsive element
BpWRKY52	749	768	MYB binding site
BpWRKY52	268	289	abscisic acid responsive element
BpWRKY52	270	290	abscisic acid responsive element
BpWRKY52	271	288	abscisic acid responsive element
BpWRKY52	502	520	abscisic acid responsive element
BpWRKY52	503	520	abscisic acid responsive element
BpWRKY52	549	566	abscisic acid responsive element
BpWRKY52	1228	1247	abscisic acid responsive element
BpWRKY52	418	435	Methyl jasmonate response element
BpWRKY52	543	560	Methyl jasmonate response element
BpWRKY52	501	521	abscisic acid responsive element
BpWRKY53	1858	1875	stress responsive element
BpWRKY53	1899	1916	stress responsive element
BpWRKY53	1965	1982	stress responsive element
BpWRKY53	374	392	light responsive element
BpWRKY53	746	769	MYB binding site
BpWRKY53	205	223	drought responsive element
BpWRKY53	291	309	drought responsive element
BpWRKY53	495	515	abscisic acid responsive element
BpWRKY53	245	266	abscisic acid responsive element
BpWRKY53	247	267	abscisic acid responsive element
BpWRKY53	248	265	abscisic acid responsive element
BpWRKY53	496	514	abscisic acid responsive element
BpWRKY53	497	514	abscisic acid responsive element
BpWRKY53	543	560	abscisic acid responsive element
BpWRKY53	1227	1246	abscisic acid responsive element
BpWRKY53	247	265	abscisic acid responsive element
BpWRKY53	895	916	salicylic acid response element
BpWRKY53	395	412	Methyl jasmonate response element
BpWRKY53	537	554	Methyl jasmonate response element
BpWRKY53	1000	1018	anti-oxidative response element
BpWRKY53	1034	1052	anti-oxidative response element
BpWRKY53	247	265	abscisic acid responsive element
BpWRKY53	395	412	Methyl jasmonate response element
BpWRKY53	537	554	Methyl jasmonate response element
BpWRKY53	1372	1391	gibberellin-responsive element
BpWRKY54	968	986	low-temperature responsive element
BpWRKY54	26	44	MYB binding site
BpWRKY54	1887	1905	MYB binding site
BpWRKY54	717	735	light responsive element
BpWRKY54	1370	1388	light responsive element
BpWRKY54	1921	1940	light responsive element
BpWRKY54	321	341	estrogen response element
BpWRKY54	1426	1446	estrogen response element
BpWRKY54	1428	1448	estrogen response element
BpWRKY54	1434	1454	estrogen response element
BpWRKY54	1046	1064	abscisic acid responsive element
BpWRKY54	1047	1064	abscisic acid responsive element
BpWRKY54	1045	1065	abscisic acid responsive element
BpWRKY54	789	807	anti-oxidative response element
BpWRKY54	524	543	auxin-responsive element
BpWRKY54	45	62	stress responsive element
BpWRKY54	132	149	stress responsive element
BpWRKY54	515	532	stress responsive element
BpWRKY54	1664	1681	stress responsive element
BpWRKY54	1800	1821	salicylic acid response element
BpWRKY55	222	243	wound-responsive element
BpWRKY55	1365	1386	wound-responsive element
BpWRKY55	1696	1713	stress responsive element
BpWRKY55	251	268	abscisic acid responsive element
BpWRKY55	1041	1058	abscisic acid responsive element
BpWRKY55	1895	1913	low-temperature responsive element
BpWRKY55	1907	1925	low-temperature responsive element
BpWRKY55	1919	1937	low-temperature responsive element
BpWRKY55	1448	1468	estrogen response element
BpWRKY55	1671	1691	light responsive element
BpWRKY55	934	951	Methyl jasmonate response element
BpWRKY55	1039	1056	Methyl jasmonate response element
BpWRKY55	1657	1674	Methyl jasmonate response element
BpWRKY55	1669	1686	Methyl jasmonate response element
BpWRKY55	1705	1722	Methyl jasmonate response element
BpWRKY55	259	280	salicylic acid response element
BpWRKY55	1389	1410	salicylic acid response element
BpWRKY55	1705	1725	auxin-responsive element
BpWRKY55	88	107	MYB binding site
BpWRKY55	934	951	Methyl jasmonate response element
BpWRKY55	1039	1056	Methyl jasmonate response element
BpWRKY55	1657	1674	Methyl jasmonate response element
BpWRKY55	1669	1686	Methyl jasmonate response element
BpWRKY55	1705	1722	Methyl jasmonate response element
BpWRKY55	1106	1124	anti-oxidative response element
BpWRKY55	1682	1700	anti-oxidative response element
BpWRKY55	1736	1754	anti-oxidative response element
BpWRKY55	1916	1934	anti-oxidative response element
BpWRKY55	1972	1991	drought responsive element
BpWRKY55	889	907	light responsive element
BpWRKY56	-1	20	wound-responsive element
BpWRKY56	106	123	abscisic acid responsive element
BpWRKY56	502	523	abscisic acid responsive element
BpWRKY56	1344	1362	anti-oxidative response element
BpWRKY56	1487	1505	anti-oxidative response element
BpWRKY56	332	350	low-temperature responsive element
BpWRKY56	270	291	salicylic acid response element
BpWRKY56	431	449	MYB binding site
BpWRKY56	1386	1405	auxin-responsive element
BpWRKY56	383	401	MYB binding site
BpWRKY56	428	446	MYB binding site
BpWRKY56	1001	1019	light responsive element
BpWRKY56	104	121	Methyl jasmonate response element
BpWRKY56	284	302	meristem expression
BpWRKY56	104	121	Methyl jasmonate response element
BpWRKY57	778	799	defense and stress responsive element
BpWRKY57	341	362	wound-responsive element
BpWRKY57	699	719	wound-responsive element
BpWRKY57	390	409	light responsive element
BpWRKY57	1471	1489	drought responsive element
BpWRKY57	303	321	meristem expression
BpWRKY57	192	209	Methyl jasmonate response element
BpWRKY57	450	468	anti-oxidative response element
BpWRKY57	196	215	light responsive element
BpWRKY57	797	815	light responsive element
BpWRKY57	1058	1076	light responsive element
BpWRKY57	614	634	estrogen response element
BpWRKY57	837	857	estrogen response element
BpWRKY57	192	209	Methyl jasmonate response element
BpWRKY58	1024	1045	salicylic acid response element
BpWRKY58	482	501	gibberellin-responsive element
BpWRKY58	273	290	Methyl jasmonate response element
BpWRKY58	1560	1579	light responsive element
BpWRKY58	1659	1678	light responsive element
BpWRKY58	1478	1499	wound-responsive element
BpWRKY58	273	290	Methyl jasmonate response element
BpWRKY58	572	590	auxin-responsive element
BpWRKY58	1951	1969	anti-oxidative response element
BpWRKY58	1394	1411	abscisic acid responsive element
BpWRKY58	489	507	light responsive element
BpWRKY58	600	618	light responsive element
BpWRKY58	913	931	light responsive element
BpWRKY58	616	634	MYB binding site
BpWRKY58	20	37	stress responsive element
BpWRKY58	451	468	stress responsive element
BpWRKY58	637	654	stress responsive element
BpWRKY58	643	660	stress responsive element
BpWRKY58	916	933	stress responsive element
BpWRKY58	1641	1658	stress responsive element
BpWRKY58	428	446	MYB binding site
BpWRKY58	72	90	low-temperature responsive element
BpWRKY59	1051	1068	Methyl jasmonate response element
BpWRKY59	1468	1485	Methyl jasmonate response element
BpWRKY59	1861	1878	light responsive element
BpWRKY59	481	498	abscisic acid responsive element
BpWRKY59	482	499	abscisic acid responsive element
BpWRKY59	1011	1028	abscisic acid responsive element
BpWRKY59	1386	1403	abscisic acid responsive element
BpWRKY59	1011	1028	abscisic acid responsive element
BpWRKY59	1898	1915	MYB binding site
BpWRKY59	1011	1028	abscisic acid responsive element
BpWRKY59	1051	1068	Methyl jasmonate response element
BpWRKY59	1468	1485	Methyl jasmonate response element
BpWRKY59	886	903	auxin-responsive element
BpWRKY59	714	731	light responsive element
BpWRKY59	381	398	drought responsive element
BpWRKY59	993	1010	drought responsive element
BpWRKY59	149	166	wound-responsive element
BpWRKY59	1303	1320	MYB binding site
BpWRKY59	1317	1334	MYB binding site
BpWRKY59	1901	1918	MYB binding site
BpWRKY59	342	359	low-temperature responsive element
BpWRKY59	1785	1802	salicylic acid response element
BpWRKY59	1961	1978	salicylic acid response element
BpWRKY59	965	982	stress responsive element
BpWRKY59	983	1000	stress responsive element
BpWRKY59	1108	1125	stress responsive element
BpWRKY59	898	915	anti-oxidative response element
BpWRKY59	1139	1156	anti-oxidative response element
BpWRKY60	1337	1354	gibberellin-responsive element
BpWRKY60	419	436	anti-oxidative response element
BpWRKY60	171	188	wound-responsive element
BpWRKY60	172	189	wound-responsive element
BpWRKY60	1352	1369	auxin-responsive element
BpWRKY60	744	761	Methyl jasmonate response element
BpWRKY60	1505	1522	Methyl jasmonate response element
BpWRKY60	1510	1527	Methyl jasmonate response element
BpWRKY60	744	761	Methyl jasmonate response element
BpWRKY60	1505	1522	Methyl jasmonate response element
BpWRKY60	1510	1527	Methyl jasmonate response element
BpWRKY60	656	673	estrogen response element
BpWRKY60	361	378	MYB binding site
BpWRKY60	1507	1524	abscisic acid responsive element
BpWRKY60	1488	1505	light responsive element
BpWRKY60	1822	1839	light responsive element
BpWRKY60	1	18	stress responsive element
BpWRKY60	720	737	stress responsive element
BpWRKY60	1648	1665	stress responsive element
BpWRKY60	1680	1697	stress responsive element
BpWRKY60	1773	1790	stress responsive element
BpWRKY60	1129	1146	low-temperature responsive element
BpWRKY61	1276	1293	meristem expression
BpWRKY61	1754	1771	meristem expression
BpWRKY61	1777	1794	meristem expression
BpWRKY61	212	229	stress responsive element
BpWRKY61	268	285	stress responsive element
BpWRKY61	461	478	stress responsive element
BpWRKY61	468	485	stress responsive element
BpWRKY61	188	205	wound-responsive element
BpWRKY61	923	940	wound-responsive element
BpWRKY61	997	1014	light responsive element
BpWRKY61	788	805	Methyl jasmonate response element
BpWRKY61	936	953	Methyl jasmonate response element
BpWRKY61	1097	1114	anti-oxidative response element
BpWRKY61	1345	1362	anti-oxidative response element
BpWRKY61	284	301	abscisic acid responsive element
BpWRKY61	1013	1030	abscisic acid responsive element
BpWRKY61	788	805	Methyl jasmonate response element
BpWRKY61	936	953	Methyl jasmonate response element
BpWRKY61	614	631	light responsive element
BpWRKY61	18	35	light responsive element
BpWRKY61	609	626	light responsive element
BpWRKY61	1166	1183	light responsive element
BpWRKY61	1542	1559	light responsive element
BpWRKY61	1471	1488	MYB binding site
BpWRKY61	284	301	abscisic acid responsive element
BpWRKY61	1013	1030	abscisic acid responsive element
BpWRKY61	1043	1060	abscisic acid responsive element
BpWRKY61	1114	1131	abscisic acid responsive element
BpWRKY61	284	301	abscisic acid responsive element
BpWRKY61	1013	1030	abscisic acid responsive element
BpWRKY61	1339	1356	estrogen response element
BpWRKY62	196	213	anti-oxidative response element
BpWRKY62	1806	1823	light responsive element
BpWRKY62	280	297	MYB binding site
BpWRKY62	1525	1542	MYB binding site
BpWRKY62	117	134	meristem expression
BpWRKY62	211	228	light responsive element
BpWRKY62	1444	1461	light responsive element
BpWRKY62	581	598	stress responsive element
BpWRKY62	1126	1143	stress responsive element
BpWRKY62	1233	1250	stress responsive element
BpWRKY62	1095	1112	MYB binding site
BpWRKY62	957	974	light responsive element
BpWRKY62	1163	1180	light responsive element
BpWRKY62	1213	1230	abscisic acid responsive element
BpWRKY62	1214	1231	abscisic acid responsive element
BpWRKY63	994	1011	light responsive element
BpWRKY63	316	333	meristem expression
BpWRKY63	1774	1791	meristem expression
BpWRKY63	1247	1264	MYB binding site
BpWRKY63	1399	1416	Methyl jasmonate response element
BpWRKY63	1745	1762	Methyl jasmonate response element
BpWRKY63	1858	1875	Methyl jasmonate response element
BpWRKY63	195	212	drought responsive element
BpWRKY63	1399	1416	Methyl jasmonate response element
BpWRKY63	1745	1762	Methyl jasmonate response element
BpWRKY63	1858	1875	Methyl jasmonate response element
BpWRKY63	1182	1199	auxin-responsive element
BpWRKY63	1713	1730	abscisic acid responsive element
BpWRKY63	1421	1438	light responsive element
BpWRKY63	385	402	gibberellin-responsive element
BpWRKY63	535	552	gibberellin-responsive element
BpWRKY63	1605	1622	gibberellin-responsive element
BpWRKY63	1714	1731	abscisic acid responsive element
BpWRKY63	1715	1732	abscisic acid responsive element
BpWRKY63	1589	1606	MYB binding site
BpWRKY63	1430	1447	MYB binding site
BpWRKY63	331	348	wound-responsive element
BpWRKY63	1325	1342	wound-responsive element
BpWRKY63	433	450	anti-oxidative response element
BpWRKY64	352	369	light responsive element
BpWRKY64	1878	1895	abscisic acid responsive element
BpWRKY64	1	18	MYB binding site
BpWRKY64	168	185	light responsive element
BpWRKY64	818	835	stress responsive element
BpWRKY64	1605	1622	Methyl jasmonate response element
BpWRKY64	1173	1190	abscisic acid responsive element
BpWRKY64	1876	1893	abscisic acid responsive element
BpWRKY64	1878	1895	abscisic acid responsive element
BpWRKY64	1231	1248	light responsive element
BpWRKY64	1452	1469	light responsive element
BpWRKY64	1876	1893	abscisic acid responsive element
BpWRKY64	94	111	wound-responsive element
BpWRKY64	1621	1638	wound-responsive element
BpWRKY64	1878	1895	abscisic acid responsive element
BpWRKY64	160	177	light responsive element
BpWRKY64	173	190	light responsive element
BpWRKY64	1185	1202	light responsive element
BpWRKY64	1253	1270	light responsive element
BpWRKY64	1918	1935	light responsive element
BpWRKY64	1605	1622	Methyl jasmonate response element
BpWRKY65	1055	1072	anti-oxidative response element
BpWRKY65	1219	1236	estrogen response element
BpWRKY65	162	179	defense and stress responsive element
BpWRKY65	1376	1393	defense and stress responsive element
BpWRKY65	908	925	meristem expression
BpWRKY65	995	1012	light responsive element
BpWRKY65	175	192	light responsive element
BpWRKY65	176	193	light responsive element
BpWRKY65	294	311	light responsive element
BpWRKY65	452	469	light responsive element
BpWRKY65	495	512	light responsive element
BpWRKY65	802	819	light responsive element
BpWRKY65	1395	1412	light responsive element
BpWRKY65	1656	1673	light responsive element
BpWRKY65	283	300	stress responsive element
BpWRKY65	946	963	wound-responsive element
BpWRKY65	1296	1313	wound-responsive element
BpWRKY65	345	362	MYB binding site
BpWRKY65	798	815	Methyl jasmonate response element
BpWRKY66	1638	1655	meristem expression
BpWRKY66	1525	1542	wound-responsive element
BpWRKY66	1526	1543	wound-responsive element
BpWRKY66	1676	1693	wound-responsive element
BpWRKY66	838	855	Methyl jasmonate response element
BpWRKY66	1833	1850	light responsive element
BpWRKY66	318	335	stress responsive element
BpWRKY66	357	374	stress responsive element
BpWRKY66	387	404	stress responsive element
BpWRKY66	594	611	stress responsive element
BpWRKY66	897	914	stress responsive element
BpWRKY66	1444	1461	stress responsive element
BpWRKY66	1535	1552	stress responsive element
BpWRKY66	1038	1055	anti-oxidative response element
BpWRKY66	423	440	defense and stress responsive element
BpWRKY66	838	855	Methyl jasmonate response element
BpWRKY66	91	108	light responsive element
BpWRKY66	92	109	light responsive element
BpWRKY66	210	227	light responsive element
BpWRKY66	211	228	light responsive element
BpWRKY66	329	346	light responsive element
BpWRKY66	487	504	light responsive element
BpWRKY66	530	547	light responsive element
BpWRKY66	1785	1802	light responsive element
BpWRKY66	1517	1534	MYB binding site
BpWRKY66	1685	1702	MYB binding site
BpWRKY66	103	120	MYB binding site
BpWRKY66	380	397	MYB binding site
BpWRKY66	1746	1763	MYB binding site
BpWRKY67	297	314	MYB binding site
BpWRKY67	1494	1511	wound-responsive element
BpWRKY67	201	218	Methyl jasmonate response element
BpWRKY67	546	563	Methyl jasmonate response element
BpWRKY67	105	122	light responsive element
BpWRKY67	434	451	light responsive element
BpWRKY67	1818	1835	light responsive element
BpWRKY67	121	138	stress responsive element
BpWRKY67	419	436	stress responsive element
BpWRKY67	446	463	stress responsive element
BpWRKY67	461	478	stress responsive element
BpWRKY67	501	518	stress responsive element
BpWRKY67	554	571	stress responsive element
BpWRKY67	1821	1838	stress responsive element
BpWRKY67	1165	1182	defense and stress responsive element
BpWRKY67	677	694	light responsive element
BpWRKY67	921	938	light responsive element
BpWRKY67	923	940	light responsive element
BpWRKY67	988	1005	light responsive element
BpWRKY67	201	218	Methyl jasmonate response element
BpWRKY67	546	563	Methyl jasmonate response element
BpWRKY67	864	881	anti-oxidative response element
BpWRKY67	1113	1130	anti-oxidative response element
BpWRKY67	1986	2003	anti-oxidative response element
BpWRKY67	687	704	light responsive element
BpWRKY67	876	893	light responsive element
BpWRKY67	719	736	auxin-responsive element
BpWRKY67	1848	1865	meristem expression
BpWRKY67	294	311	MYB binding site
BpWRKY68	1952	1969	anti-oxidative response element
BpWRKY68	220	237	estrogen response element
BpWRKY68	401	418	estrogen response element
BpWRKY68	92	109	stress responsive element
BpWRKY68	250	267	stress responsive element
BpWRKY68	632	649	wound-responsive element
BpWRKY68	738	755	Methyl jasmonate response element
BpWRKY68	966	983	low-temperature responsive element
BpWRKY68	740	757	abscisic acid responsive element
BpWRKY68	1017	1034	MYB binding site
BpWRKY68	1062	1079	MYB binding site
BpWRKY68	738	755	Methyl jasmonate response element
BpWRKY68	1065	1082	MYB binding site
BpWRKY68	481	498	light responsive element
BpWRKY68	918	935	meristem expression
BpWRKY68	904	921	salicylic acid response element

## Sheet: Sheet2
Table S4-2. Number of cis-acting elements in the promoters of 68 BpWRKYs in birch.
cis-acting elements	number
drought responsive element	24
stress responsive element	210
light responsive element	286
abscisic acid responsive element	257
wound-responsive element	25
estrogen response element	72
MYB binding site	107
Methyl jasmonate response element	221
salicylic acid response element	51
anti-oxidative response element	124
auxin-responsive element	31
meristem expression	35
gibberellin-responsive element	42
low-temperature responsive element	45
defense and stress responsive element	31
endosperm expression	2
