# Supplementary material for: Genome-Wide Identification and Characterization of WRKY Transcription Factors in Betula platyphylla Suk. and Their Responses to Abiotic Stresses
Source: Int J Mol Sci. 2023 Oct 8;24(19):15000. doi: 10.3390/ijms241915000 (PMC10573109; doi:10.3390/ijms241915000)
Supplement: Supplementary file 1 [file ijms-24-15000-s001.zip › Table S6 qRT-PCR data of the tissue-specific expression analysis.xlsx]

## Sheet: Sheet1
Sample Name	Cт		ΔCt		ΔΔCt	2-ΔΔCt	SD	Average Exp. Level	-ΔΔCt
18S 0h root	10.15	10.1267
18S 0h root	10.13
18S 0h root	10.1
WRKY1 0h root	26.81		16.6833	16.73	-0.0466667	1.03288	0.152173	1.0079	1.18424e-15
WRKY1 0h root	27.1		16.9733		0.243333	0.844791
WRKY1 0h root	26.66		16.5333		-0.196667	1.14605
18S 0h stem	9.04	9.04
18S 0h stem	9.05
18S 0h stem	9.03
WRKY1 0h stem	29.61		20.57		3.84	0.0698304	0.00573804	0.0687142	-3.86667
WRKY1 0h stem	29.53		20.49		3.76	0.073812
WRKY1 0h stem	29.77		20.73		4	0.0625
18S 0h leaf	9.47	9.54667
18S 0h leaf	9.65
18S 0h leaf	9.52
WRKY1 0h leaf	28.27		18.7233		1.99333	0.251158	0.00199634	0.250005	-2
WRKY1 0h leaf	28.29		18.7433		2.01333	0.2477
WRKY1 0h leaf	28.27		18.7233		1.99333	0.251158
WRKY2 0h root	33.66		23.5333		6.80333	0.0089535	0.000665818	0.00961149	-6.70333
WRKY2 0h root	33.46		23.3333		6.60333	0.0102849
WRKY2 0h root	33.56		23.4333		6.70333	0.00959612
WRKY2 0h stem	34.53		25.49		8.76	0.00230663	0.000104491	0.00231353	-8.75667
WRKY2 0h stem	34.46		25.42		8.69	0.0024213
WRKY2 0h stem	34.59		25.55		8.82	0.00221266
WRKY2 0h leaf	34.33		24.7833		8.05333	0.00376448	0.000507307	0.00322859	-8.28667
WRKY2 0h leaf	34.58		25.0333		8.30333	0.00316554
WRKY2 0h leaf	34.78		25.2333		8.50333	0.00275576
WRKY3 0h root	23.22		13.0933		-3.63667	12.4379	0.40138	12.8213	3.68
WRKY3 0h root	23.13		13.0033		-3.72667	13.2385
WRKY3 0h root	23.18		13.0533		-3.67667	12.7875
WRKY3 0h stem	24.71		15.67		-1.06	2.08493	0.0907406	2.17976	1.12333
WRKY3 0h stem	24.59		15.55		-1.18	2.26577
WRKY3 0h stem	24.64		15.6		-1.13	2.18859
WRKY3 0h leaf	24.61		15.0633		-1.66667	3.1748	0.203021	3.09254	1.62667
WRKY3 0h leaf	24.76		15.2133		-1.51667	2.86129
WRKY3 0h leaf	24.58		15.0333		-1.69667	3.24151
WRKY4 0h root	24.81		14.6833		-2.04667	4.1315	0.0164766	4.12199	2.04333
WRKY4 0h root	24.82		14.6933		-2.03667	4.10296
WRKY4 0h root	24.81		14.6833		-2.04667	4.1315
WRKY4 0h stem	25.32		16.28		-0.45	1.36604	0.0351927	1.35066	0.433333
WRKY4 0h stem	25.31		16.27		-0.46	1.37554
WRKY4 0h stem	25.38		16.34		-0.39	1.31039
WRKY4 0h leaf	25.74		16.1933		-0.536667	1.45062	0.129294	1.41499	0.496667
WRKY4 0h leaf	25.67		16.1233		-0.606667	1.52274
WRKY4 0h leaf	25.93		16.3833		-0.346667	1.27162
WRKY5 0h root	10.1		-0.0266667		-16.7567	110728	63929	36909.6	3.98
WRKY5 0h root	29.18		19.0533		2.32333	0.199805
WRKY5 0h root	29.35		19.2233		2.49333	0.177595
WRKY5 0h stem	31.03		21.99		5.26	0.0260965	0.00183056	0.0254279	-5.3
WRKY5 0h stem	30.99		21.95		5.22	0.0268302
WRKY5 0h stem	31.19		22.15		5.42	0.023357
WRKY5 0h leaf	31.54		21.9933		5.26333	0.0260363	0.000446641	0.025562	-5.29
WRKY5 0h leaf	31.57		22.0233		5.29333	0.0255005
WRKY5 0h leaf	31.59		22.0433		5.31333	0.0251494
WRKY6 0h root	32.2		22.0733		5.34333	0.0246318	0.00223499	0.0269546	-5.21667
WRKY6 0h root	31.96		21.8333		5.10333	0.02909
WRKY6 0h root	32.06		21.9333		5.20333	0.0271419
WRKY6 0h stem	34.02		24.98		8.25	0.00328475	0.000141384	0.00331724	-8.23667
WRKY6 0h stem	33.94		24.9		8.17	0.00347204
WRKY6 0h stem	34.06		25.02		8.29	0.00319493
WRKY6 0h leaf	33.56		24.0133		7.28333	0.00641946	0.00157055	0.00771865	-7.03667
WRKY6 0h leaf	33.38		23.8333		7.10333	0.0072725
WRKY6 0h leaf	33		23.4533		6.72333	0.00946401
WRKY7 0h root	27.15		17.0233		0.293333	0.816014	0.017145	0.812374	-0.3
WRKY7 0h root	27.19		17.0633		0.333333	0.793701
WRKY7 0h root	27.13		17.0033		0.273333	0.827406
WRKY7 0h stem	27.6		18.56		1.83	0.281265	0.0155054	0.271359	-1.88333
WRKY7 0h stem	27.61		18.57		1.84	0.279322
WRKY7 0h stem	27.75		18.71		1.98	0.25349
WRKY7 0h leaf	26		16.4533		-0.276667	1.21139	0.0586571	1.20121	0.263333
WRKY7 0h leaf	26.09		16.5433		-0.186667	1.13813
WRKY7 0h leaf	25.95		16.4033		-0.326667	1.25411
WRKY8 0h root	27.29		17.1633		0.433333	0.740549	0.0697776	0.674502	-0.573333
WRKY8 0h root	27.41		17.2833		0.553333	0.681444
WRKY8 0h root	27.59		17.4633		0.733333	0.601513
WRKY8 0h stem	28.99		19.95		3.22	0.107321	0.00289466	0.104413	-3.26
WRKY8 0h stem	29.07		20.03		3.3	0.101532
WRKY8 0h stem	29.03		19.99		3.26	0.104386
WRKY8 0h leaf	29.22		19.6733		2.94333	0.130007	0.010384	0.126453	-2.98667
WRKY8 0h leaf	29.4		19.8533		3.12333	0.114758
WRKY8 0h leaf	29.17		19.6233		2.89333	0.134592
WRKY9 0h root	25.22		15.0933		-1.63667	3.10947	0.182374	3.29013	1.71667
WRKY9 0h root	25.14		15.0133		-1.71667	3.28676
WRKY9 0h root	25.06		14.9333		-1.79667	3.47417
WRKY9 0h stem	24.99		15.95		-0.78	1.71713	0.0300756	1.72128	0.783333
WRKY9 0h stem	24.96		15.92		-0.81	1.75321
WRKY9 0h stem	25.01		15.97		-0.76	1.69349
WRKY9 0h leaf	26.13		16.5833		-0.146667	1.10701	0.0827353	1.05924	0.08
WRKY9 0h leaf	26.33		16.7833		0.0533333	0.963707
WRKY9 0h leaf	26.13		16.5833		-0.146667	1.10701
WRKY10 0h root	27.38		17.2533		0.523333	0.695762	0.0553274	0.695627	-0.526667
WRKY10 0h root	27.5		17.3733		0.643333	0.640232
WRKY10 0h root	27.27		17.1433		0.413333	0.750886
WRKY10 0h stem	26.16		17.12		0.39	0.76313	0.012048	0.756174	-0.403333
WRKY10 0h stem	26.2		17.16		0.43	0.742262
WRKY10 0h stem	26.16		17.12		0.39	0.76313
WRKY10 0h leaf	25.12		15.5733		-1.15667	2.22942	0.11519	2.09666	1.06667
WRKY10 0h leaf	25.25		15.7033		-1.02667	2.03731
WRKY10 0h leaf	25.26		15.7133		-1.01667	2.02324
WRKY11 0h root	33.8		23.6733		6.94333	0.00812547	0.000456939	0.00771407	-7.02
WRKY11 0h root	33.97		23.8433		7.11333	0.00722226
WRKY11 0h root	33.86		23.7333		7.00333	0.00779447
WRKY11 0h stem	32.5		23.46		6.73	0.00942037	0.000326106	0.00938074	-6.73667
WRKY11 0h stem	32.46		23.42		6.69	0.00968522
WRKY11 0h stem	32.56		23.52		6.79	0.00903663
WRKY11 0h leaf	34.85		25.3033		8.57333	0.00262524	0.000494569	0.00314131	-8.32667
WRKY11 0h leaf	34.57		25.0233		8.29333	0.00318756
WRKY11 0h leaf	34.39		24.8433		8.11333	0.00361113
WRKY12 0h root	25.75		15.6233		-1.10667	2.15348	0.325634	2.49385	1.31
WRKY12 0h root	25.37		15.2433		-1.48667	2.80241
WRKY12 0h root	25.52		15.3933		-1.33667	2.52567
WRKY12 0h stem	28.39		19.35		2.62	0.162668	0.00370505	0.165347	-2.59667
WRKY12 0h stem	28.38		19.34		2.61	0.163799
WRKY12 0h stem	28.33		19.29		2.56	0.169576
WRKY12 0h leaf	30.27		20.7233		3.99333	0.0627895	0.00387864	0.0588053	-4.09
WRKY12 0h leaf	30.37		20.8233		4.09333	0.0585847
WRKY12 0h leaf	30.46		20.9133		4.18333	0.0550416
WRKY13 0h root	34.16		24.0333		7.30333	0.00633108	0.000154755	0.00634698	-7.3
WRKY13 0h root	34.12		23.9933		7.26333	0.00650907
WRKY13 0h root	34.19		24.0633		7.33333	0.00620079
WRKY13 0h stem	38.09		29.05		12.32	0.000195574	7.84987e-06	0.000187283	-12.3833
WRKY13 0h stem	38.21		29.17		12.44	0.000179965
WRKY13 0h stem	38.16		29.12		12.39	0.000186311
WRKY13 0h leaf	39.87		30.3233		13.5933	8.09094e-05	1.43691e-06	8.2237e-05	-13.57
WRKY13 0h leaf	39.85		30.3033		13.5733	8.20388e-05
WRKY13 0h leaf	39.82		30.2733		13.5433	8.37627e-05
WRKY14 0h root	22.56		12.4333		-4.29667	19.6529	0.276261	19.9285	4.31667
WRKY14 0h root	22.52		12.3933		-4.33667	20.2054
WRKY14 0h root	22.54		12.4133		-4.31667	19.9272
WRKY14 0h stem	24.88		15.84		-0.89	1.85318	0.122348	1.71205	0.773333
WRKY14 0h stem	25.05		16.01		-0.72	1.64718
WRKY14 0h stem	25.06		16.02		-0.71	1.6358
WRKY14 0h leaf	24.24		14.6933		-2.03667	4.10296	0.0738819	4.04693	2.01667
WRKY14 0h leaf	24.29		14.7433		-1.98667	3.9632
WRKY14 0h leaf	24.25		14.7033		-2.02667	4.07462
WRKY15 0h root	24.37		14.2433		-2.48667	5.60481	0.174346	5.72433	2.51667
WRKY15 0h root	24.29		14.1633		-2.56667	5.92439
WRKY15 0h root	24.36		14.2333		-2.49667	5.6438
WRKY15 0h stem	26.07		17.03		0.3	0.812252	0.0221585	0.788425	-0.343333
WRKY15 0h stem	26.15		17.11		0.38	0.768438
WRKY15 0h stem	26.12		17.08		0.35	0.784584
WRKY15 0h leaf	25.18		15.6333		-1.09667	2.1386	0.179161	2.0009	0.996667
WRKY15 0h leaf	25.43		15.8833		-0.846667	1.79834
WRKY15 0h leaf	25.23		15.6833		-1.04667	2.06575
WRKY16 0h root	25.97		15.8433		-0.886667	1.8489	0.146765	1.72934	0.786667
WRKY16 0h root	26.21		16.0833		-0.646667	1.56555
WRKY16 0h root	26.03		15.9033		-0.826667	1.77358
WRKY16 0h stem	25.57		16.53		-0.2	1.1487	0.0570054	1.09529	0.13
WRKY16 0h stem	25.63		16.59		-0.14	1.10191
WRKY16 0h stem	25.72		16.68		-0.05	1.03526
WRKY16 0h leaf	24.59		15.0433		-1.68667	3.21912	0.15511	3.38937	1.76
WRKY16 0h leaf	24.46		14.9133		-1.81667	3.52266
WRKY16 0h leaf	24.5		14.9533		-1.77667	3.42634
WRKY17 0h root	25.46		15.3333		-1.39667	2.63293	0.19887	2.61379	1.38333
WRKY17 0h root	25.37		15.2433		-1.48667	2.80241
WRKY17 0h root	25.59		15.4633		-1.26667	2.40605
WRKY17 0h stem	27.6		18.56		1.83	0.281265	0.010661	0.293339	-1.77
WRKY17 0h stem	27.52		18.48		1.75	0.297302
WRKY17 0h stem	27.5		18.46		1.73	0.301452
WRKY17 0h leaf	29.38		19.8333		3.10333	0.11636	0.0029758	0.119656	-3.06333
WRKY17 0h leaf	29.31		19.7633		3.03333	0.122145
WRKY17 0h leaf	29.33		19.7833		3.05333	0.120463
WRKY18 0h root	27.23		17.1033		0.373333	0.771997	0.0240141	0.788459	-0.343333
WRKY18 0h root	27.15		17.0233		0.293333	0.816014
WRKY18 0h root	27.22		17.0933		0.363333	0.777366
WRKY18 0h stem	26.62		17.58		0.85	0.554785	0.0612285	0.554491	-0.856667
WRKY18 0h stem	26.79		17.75		1.02	0.493116
WRKY18 0h stem	26.47		17.43		0.7	0.615572
WRKY18 0h leaf	26.62		17.0733		0.343333	0.788218	0.0316601	0.816421	-0.293333
WRKY18 0h leaf	26.58		17.0333		0.303333	0.810378
WRKY18 0h leaf	26.51		16.9633		0.233333	0.850667
WRKY19 0h root	28.32		18.1933		1.46333	0.362654	0.00738665	0.355242	-1.49333
WRKY19 0h root	28.38		18.2533		1.52333	0.347881
WRKY19 0h root	28.35		18.2233		1.49333	0.355191
WRKY19 0h stem	27.25		18.21		1.48	0.358489	0.00142967	0.357663	-1.48333
WRKY19 0h stem	27.26		18.22		1.49	0.356013
WRKY19 0h stem	27.25		18.21		1.48	0.358489
WRKY19 0h leaf	29.42		19.8733		3.14333	0.113178	0.00234986	0.11061	-3.17667
WRKY19 0h leaf	29.46		19.9133		3.18333	0.110083
WRKY19 0h leaf	29.48		19.9333		3.20333	0.108568
WRKY20 0h root	32.37		22.2433		5.51333	0.0218938	0.00180376	0.0236742	-5.40333
WRKY20 0h root	32.26		22.1333		5.40333	0.0236284
WRKY20 0h root	32.15		22.0233		5.29333	0.0255005
WRKY20 0h stem	33.07		24.03		7.3	0.00634572	4.36818e-05	0.00630199	-7.31
WRKY20 0h stem	33.09		24.05		7.32	0.00625836
WRKY20 0h stem	33.08		24.04		7.31	0.00630189
WRKY20 0h leaf	35.47		25.9233		9.19333	0.00170817	0.000134081	0.00184677	-9.08333
WRKY20 0h leaf	35.35		25.8033		9.07333	0.00185633
WRKY20 0h leaf	35.26		25.7133		8.98333	0.00197582
WRKY21 0h root	29.21		19.0833		2.35333	0.195693	0.00918507	0.191815	-2.38333
WRKY21 0h root	29.19		19.0633		2.33333	0.198425
WRKY21 0h root	29.32		19.1933		2.46333	0.181327
WRKY21 0h stem	30.35		21.31		4.58	0.0418102	0.000612212	0.042299	-4.56333
WRKY21 0h stem	30.31		21.27		4.54	0.0429857
WRKY21 0h stem	30.34		21.3		4.57	0.042101
WRKY21 0h leaf	29.17		19.6233		2.89333	0.134592	0.00761431	0.143062	-2.80667
WRKY21 0h leaf	29.06		19.5133		2.78333	0.145256
WRKY21 0h leaf	29.02		19.4733		2.74333	0.149339
WRKY22 0h root	28.56		18.4333		1.70333	0.307076	0.00364858	0.304969	-1.71333
WRKY22 0h root	28.56		18.4333		1.70333	0.307076
WRKY22 0h root	28.59		18.4633		1.73333	0.300756
WRKY22 0h stem	27.74		18.7		1.97	0.255253	0.0017816	0.257033	-1.96
WRKY22 0h stem	27.73		18.69		1.96	0.257028
WRKY22 0h stem	27.72		18.68		1.95	0.258816
WRKY22 0h leaf	29.18		19.6333		2.90333	0.133662	0.00053676	0.134282	-2.89667
WRKY22 0h leaf	29.17		19.6233		2.89333	0.134592
WRKY22 0h leaf	29.17		19.6233		2.89333	0.134592
WRKY23 0h root	24.86		14.7333		-1.99667	3.99077	0.228838	3.7281	1.89667
WRKY23 0h root	25		14.8733		-1.85667	3.6217
WRKY23 0h root	25.02		14.8933		-1.83667	3.57184
WRKY23 0h stem	24.56		15.52		-1.21	2.31338	0.0818138	2.25112	1.17
WRKY23 0h stem	24.58		15.54		-1.19	2.28153
WRKY23 0h stem	24.66		15.62		-1.11	2.15846
WRKY23 0h leaf	24.68		15.1333		-1.59667	3.02444	0.193768	3.15675	1.65667
WRKY23 0h leaf	24.66		15.1133		-1.61667	3.06666
WRKY23 0h leaf	24.52		14.9733		-1.75667	3.37916
WRKY24 0h root	22.99		12.8633		-3.86667	14.5876	0.57344	14.867	3.89333
WRKY24 0h root	23		12.8733		-3.85667	14.4868
WRKY24 0h root	22.9		12.7733		-3.95667	15.5266
WRKY24 0h stem	22.59		13.55		-3.18	9.06307	0.0720383	8.97989	3.16667
WRKY24 0h stem	22.61		13.57		-3.16	8.9383
WRKY24 0h stem	22.61		13.57		-3.16	8.9383
WRKY24 0h leaf	23.01		13.4633		-3.26667	9.6242	0.316823	9.80712	3.29333
WRKY24 0h leaf	23.01		13.4633		-3.26667	9.6242
WRKY24 0h leaf	22.93		13.3833		-3.34667	10.173
WRKY25 0h root	27.53		17.4033		0.673333	0.627056	0.00431644	0.622735	-0.683333
WRKY25 0h root	27.54		17.4133		0.683333	0.622725
WRKY25 0h root	27.55		17.4233		0.693333	0.618423
WRKY25 0h stem	28.16		19.12		2.39	0.190782	0.0150993	0.193833	-2.37
WRKY25 0h stem	28.02		18.98		2.25	0.210224
WRKY25 0h stem	28.24		19.2		2.47	0.180491
WRKY25 0h leaf	28.13		18.5833		1.85333	0.276752	0.0222261	0.256496	-1.96667
WRKY25 0h leaf	28.22		18.6733		1.94333	0.260015
WRKY25 0h leaf	28.38		18.8333		2.10333	0.23272
WRKY26 0h root	28.25		18.1233		1.39333	0.380684	0.00823959	0.387844	-1.36667
WRKY26 0h root	28.23		18.1033		1.37333	0.385998
WRKY26 0h root	28.19		18.0633		1.33333	0.39685
WRKY26 0h stem	28.67		19.63		2.9	0.133972	0.0186254	0.115239	-3.13
WRKY26 0h stem	29.14		20.1		3.37	0.0967228
WRKY26 0h stem	28.89		19.85		3.12	0.115023
WRKY26 0h leaf	39.93		30.3833		13.6533	7.76135e-05	2.95852e-05	0.000104203	-13.2667
WRKY26 0h leaf	39.58		30.0333		13.3033	9.89231e-05
WRKY26 0h leaf	39.12		29.5733		12.8433	0.000136073
WRKY27 0h root	26.14		16.0133		-0.716667	1.64338	0.114163	1.6086	0.683333
WRKY27 0h root	26.29		16.1633		-0.566667	1.4811
WRKY27 0h root	26.09		15.9633		-0.766667	1.70133
WRKY27 0h stem	27.46		18.42		1.69	0.309927	0.00757577	0.310705	-1.68667
WRKY27 0h stem	27.49		18.45		1.72	0.303549
WRKY27 0h stem	27.42		18.38		1.65	0.31864
WRKY27 0h leaf	27.6		18.0533		1.32333	0.399611	0.0328154	0.421277	-1.25
WRKY27 0h leaf	27.4		17.8533		1.12333	0.459032
WRKY27 0h leaf	27.58		18.0333		1.30333	0.405189
WRKY28 0h root	36.89		26.7633		10.0333	0.000954258	5.845e-05	0.000977705	-10
WRKY28 0h root	36.76		26.6333		9.90333	0.00104424
WRKY28 0h root	36.92		26.7933		10.0633	0.000934619
WRKY28 0h stem	36.82		27.78		11.05	0.000471649	2.75052e-05	0.000440626	-11.15
WRKY28 0h stem	36.95		27.91		11.18	0.000431007
WRKY28 0h stem	36.99		27.95		11.22	0.000419221
WRKY28 0h leaf	36.72		27.1733		10.4433	0.000718197	2.37746e-05	0.000702065	-10.4767
WRKY28 0h leaf	36.81		27.2633		10.5333	0.000674762
WRKY28 0h leaf	36.73		27.1833		10.4533	0.000713236
WRKY29 0h root	39.98		29.8533		13.1233	0.000112068	2.12481e-05	8.93784e-05	-13.4767
WRKY29 0h root	40.36		30.2333		13.5033	8.61175e-05
WRKY29 0h root	40.66		30.5333		13.8033	6.99492e-05
WRKY29 0h stem	35.39		26.35		9.62	0.00127084	3.66456e-05	0.0013039	-9.58333
WRKY29 0h stem	35.36		26.32		9.59	0.00129754
WRKY29 0h stem	35.31		26.27		9.54	0.0013433
WRKY29 0h leaf	36.9		27.3533		10.6233	0.000633954	1.08633e-05	0.000623847	-10.6467
WRKY29 0h leaf	36.95		27.4033		10.6733	0.00061236
WRKY29 0h leaf	36.92		27.3733		10.6433	0.000625227
WRKY30 0h root	24.97		14.8433		-1.88667	3.6978	0.166136	3.67478	1.87667
WRKY30 0h root	25.05		14.9233		-1.80667	3.49833
WRKY30 0h root	24.92		14.7933		-1.93667	3.8282
WRKY30 0h stem	26.21		17.17		0.44	0.737135	0.0825695	0.824491	-0.283333
WRKY30 0h stem	26.03		16.99		0.26	0.835088
WRKY30 0h stem	25.92		16.88		0.15	0.90125
WRKY30 0h leaf	29.89		20.3433		3.61333	0.0817106	0.00860749	0.0803427	-3.64333
WRKY30 0h leaf	29.78		20.2333		3.50333	0.0881844
WRKY30 0h leaf	30.09		20.5433		3.81333	0.0711332
WRKY31 0h root	32.32		22.1933		5.46333	0.0226659	0.000930302	0.0234232	-5.41667
WRKY31 0h root	32.21		22.0833		5.35333	0.0244617
WRKY31 0h root	32.29		22.1633		5.43333	0.0231421
WRKY31 0h stem	28.33		19.29		2.56	0.169576	0.0179624	0.15039	-2.74
WRKY31 0h stem	28.53		19.49		2.76	0.147624
WRKY31 0h stem	28.67		19.63		2.9	0.133972
WRKY31 0h leaf	29.61		20.0633		3.33333	0.0992126	0.00137543	0.0992189	-3.33333
WRKY31 0h leaf	29.59		20.0433		3.31333	0.100598
WRKY31 0h leaf	29.63		20.0833		3.35333	0.0978467
WRKY32 0h root	22.36		12.2333		-4.49667	22.5752	0.1554	22.4196	4.48667
WRKY32 0h root	22.37		12.2433		-4.48667	22.4193
WRKY32 0h root	22.38		12.2533		-4.47667	22.2644
WRKY32 0h stem	25.29		16.25		-0.48	1.39474	0.0902924	1.30343	0.38
WRKY32 0h stem	25.49		16.45		-0.28	1.21419
WRKY32 0h stem	25.39		16.35		-0.38	1.30134
WRKY32 0h leaf	24.4		14.8533		-1.87667	3.67226	0.167978	3.86622	1.95
WRKY32 0h leaf	24.29		14.7433		-1.98667	3.9632
WRKY32 0h leaf	24.29		14.7433		-1.98667	3.9632
WRKY33 0h root	25.06		14.9333		-1.79667	3.47417	0.127633	3.3497	1.74333
WRKY33 0h root	25.11		14.9833		-1.74667	3.35582
WRKY33 0h root	25.17		15.0433		-1.68667	3.21912
WRKY33 0h stem	26.63		17.59		0.86	0.550953	0.0455352	0.514252	-0.963333
WRKY33 0h stem	26.69		17.65		0.92	0.528509
WRKY33 0h stem	26.88		17.84		1.11	0.463294
WRKY33 0h leaf	25.66		16.1133		-0.616667	1.53333	0.0807907	1.44876	0.533333
WRKY33 0h leaf	25.82		16.2733		-0.456667	1.37237
WRKY33 0h leaf	25.75		16.2033		-0.526667	1.4406
WRKY34 0h root	28.75		18.6233		1.89333	0.269184	0.0111546	0.282065	-1.82667
WRKY34 0h root	28.65		18.5233		1.79333	0.288505
WRKY34 0h root	28.65		18.5233		1.79333	0.288505
WRKY34 0h stem	30.1		21.06		4.33	0.049721	0.00139804	0.0481519	-4.37667
WRKY34 0h stem	30.18		21.14		4.41	0.047039
WRKY34 0h stem	30.16		21.12		4.39	0.0476956
WRKY34 0h leaf	28.79		19.2433		2.51333	0.17515	0.0113388	0.163683	-2.61333
WRKY34 0h leaf	28.89		19.3433		2.61333	0.163421
WRKY34 0h leaf	28.99		19.4433		2.71333	0.152477
WRKY35 0h root	27.25		17.1233		0.393333	0.761368	0.0282956	0.777705	-0.363333
WRKY35 0h root	27.16		17.0333		0.303333	0.810378
WRKY35 0h root	27.25		17.1233		0.393333	0.761368
WRKY35 0h stem	31.45		22.41		5.68	0.0195052	0.00246534	0.0171004	-5.88
WRKY35 0h stem	31.63		22.59		5.86	0.0172173
WRKY35 0h stem	31.87		22.83		6.1	0.0145786
WRKY35 0h leaf	31.07		21.5233		4.79333	0.0360631	0.00386122	0.031839	-4.98
WRKY35 0h leaf	31.41		21.8633		5.13333	0.0284913
WRKY35 0h leaf	31.29		21.7433		5.01333	0.0309625
WRKY36 0h root	25.03		14.9033		-1.82667	3.54717	0.0371513	3.51466	1.81333
WRKY36 0h root	25.06		14.9333		-1.79667	3.47417
WRKY36 0h root	25.04		14.9133		-1.81667	3.52266
WRKY36 0h stem	25.02		15.98		-0.75	1.68179	0.23462	1.88857	0.91
WRKY36 0h stem	24.89		15.85		-0.88	1.84038
WRKY36 0h stem	24.67		15.63		-1.1	2.14355
WRKY36 0h leaf	24.61		15.0633		-1.66667	3.1748	0.15918	2.99247	1.58
WRKY36 0h leaf	24.75		15.2033		-1.52667	2.88119
WRKY36 0h leaf	24.73		15.1833		-1.54667	2.92141
WRKY37 0h root	25.88		15.7533		-0.976667	1.96791	0.105251	1.89411	0.92
WRKY37 0h root	25.9		15.7733		-0.956667	1.94082
WRKY37 0h root	26.03		15.9033		-0.826667	1.77358
WRKY37 0h stem	26.98		17.94		1.21	0.432269	0.0135682	0.43341	-1.20667
WRKY37 0h stem	27.02		17.98		1.25	0.420448
WRKY37 0h stem	26.93		17.89		1.16	0.447513
WRKY37 0h leaf	25.2		15.6533		-1.07667	2.10916	0.0677909	2.08567	1.06
WRKY37 0h leaf	25.18		15.6333		-1.09667	2.1386
WRKY37 0h leaf	25.27		15.7233		-1.00667	2.00926
WRKY38 0h root	24.72		14.5933		-2.13667	4.39745	0.138029	4.40906	2.14
WRKY38 0h root	24.67		14.5433		-2.18667	4.55252
WRKY38 0h root	24.76		14.6333		-2.09667	4.2772
WRKY38 0h stem	25.42		16.38		-0.35	1.27456	0.0618724	1.27556	0.35
WRKY38 0h stem	25.49		16.45		-0.28	1.21419
WRKY38 0h stem	25.35		16.31		-0.42	1.33793
WRKY38 0h leaf	24.1		14.5533		-2.17667	4.52108	0.193753	4.29988	2.10333
WRKY38 0h leaf	24.2		14.6533		-2.07667	4.21831
WRKY38 0h leaf	24.22		14.6733		-2.05667	4.16024
WRKY39 0h root	26.43		16.3033		-0.426667	1.34412	0.0651682	1.36706	0.45
WRKY39 0h root	26.33		16.2033		-0.526667	1.4406
WRKY39 0h root	26.46		16.3333		-0.396667	1.31646
WRKY39 0h stem	30.32		21.28		4.55	0.0426888	0.00841559	0.0519503	-4.28
WRKY39 0h stem	29.85		20.81		4.08	0.0591286
WRKY39 0h stem	29.98		20.94		4.21	0.0540336
WRKY39 0h leaf	30.14		20.5933		3.86333	0.0687101	0.0107787	0.0585942	-4.11
WRKY39 0h leaf	30.34		20.7933		4.06333	0.0598156
WRKY39 0h leaf	30.68		21.1333		4.40333	0.0472568
WRKY40 0h root	24.45		14.3233		-2.40667	5.30248	0.111408	5.27882	2.4
WRKY40 0h root	24.49		14.3633		-2.36667	5.15748
WRKY40 0h root	24.43		14.3033		-2.42667	5.3765
WRKY40 0h stem	26.47		17.43		0.7	0.615572	0.00658919	0.621311	-0.686667
WRKY40 0h stem	26.46		17.42		0.69	0.619854
WRKY40 0h stem	26.44		17.4		0.67	0.628507
WRKY40 0h leaf	27.3		17.7533		1.02333	0.491978	0.00518858	0.490861	-1.02667
WRKY40 0h leaf	27.32		17.7733		1.04333	0.485205
WRKY40 0h leaf	27.29		17.7433		1.01333	0.4954
WRKY41 0h root	29.69		19.5633		2.83333	0.140308	0.0170007	0.122929	-3.03333
WRKY41 0h root	30.09		19.9633		3.23333	0.106333
WRKY41 0h root	29.89		19.7633		3.03333	0.122145
WRKY41 0h stem	28.42		19.38		2.65	0.15932	0.0044797	0.154292	-2.69667
WRKY41 0h stem	28.48		19.44		2.71	0.15283
WRKY41 0h stem	28.5		19.46		2.73	0.150726
WRKY41 0h leaf	27.1		17.5533		0.823333	0.565135	0.0795053	0.479527	-1.07333
WRKY41 0h leaf	27.38		17.8333		1.10333	0.46544
WRKY41 0h leaf	27.57		18.0233		1.29333	0.408007
WRKY42 0h root	26.71		16.5833		-0.146667	1.10701	0.0498495	1.16277	0.216667
WRKY42 0h root	26.59		16.4633		-0.266667	1.20303
WRKY42 0h root	26.62		16.4933		-0.236667	1.17827
WRKY42 0h stem	30.69		21.65		4.92	0.0330318	0.00080742	0.0331148	-4.91667
WRKY42 0h stem	30.72		21.68		4.95	0.032352
WRKY42 0h stem	30.65		21.61		4.88	0.0339605
WRKY42 0h leaf	34.23		24.6833		7.95333	0.00403467	0.000303551	0.00436147	-7.84333
WRKY42 0h leaf	34.03		24.4833		7.75333	0.00463462
WRKY42 0h leaf	34.1		24.5533		7.82333	0.00441511
WRKY43 0h root	24.31		14.1833		-2.54667	5.84283	0.0234636	5.85637	2.55
WRKY43 0h root	24.3		14.1733		-2.55667	5.88347
WRKY43 0h root	24.31		14.1833		-2.54667	5.84283
WRKY43 0h stem	26.25		17.21		0.48	0.716978	0.03382	0.751395	-0.413333
WRKY43 0h stem	26.18		17.14		0.41	0.752623
WRKY43 0h stem	26.12		17.08		0.35	0.784584
WRKY43 0h leaf	26.29		16.7433		0.0133333	0.990801	0.0505176	0.949156	-0.0766667
WRKY43 0h leaf	26.44		16.8933		0.163333	0.89296
WRKY43 0h leaf	26.33		16.7833		0.0533333	0.963707
WRKY44 0h root	25.85		15.7233		-1.00667	2.00926	0.0869206	1.97376	0.98
WRKY44 0h root	25.95		15.8233		-0.906667	1.87471
WRKY44 0h root	25.83		15.7033		-1.02667	2.03731
WRKY44 0h stem	28.01		18.97		2.24	0.211686	0.00694864	0.217711	-2.2
WRKY44 0h stem	27.92		18.88		2.15	0.225313
WRKY44 0h stem	27.98		18.94		2.21	0.216134
WRKY44 0h leaf	28.14		18.5933		1.86333	0.274841	0.0171181	0.279666	-1.84
WRKY44 0h leaf	28.19		18.6433		1.91333	0.265478
WRKY44 0h leaf	28.02		18.4733		1.74333	0.298679
WRKY45 0h root	25.37		15.2433		-1.48667	2.80241	0.0480215	2.75773	1.46333
WRKY45 0h root	25.42		15.2933		-1.43667	2.70695
WRKY45 0h root	25.39		15.2633		-1.46667	2.76383
WRKY45 0h stem	32.68		23.64		6.91	0.00831539	0.000321507	0.00822412	-6.92667
WRKY45 0h stem	32.65		23.61		6.88	0.00849012
WRKY45 0h stem	32.76		23.72		6.99	0.00786684
WRKY45 0h leaf	34.98		25.4333		8.70333	0.00239903	0.000325473	0.00237027	-8.73
WRKY45 0h leaf	34.82		25.2733		8.54333	0.0026804
WRKY45 0h leaf	35.22		25.6733		8.94333	0.00203137
WRKY46 0h root	25.29		15.1633		-1.56667	2.9622	0.174383	3.12709	1.64333
WRKY46 0h root	25.13		15.0033		-1.72667	3.30962
WRKY46 0h root	25.22		15.0933		-1.63667	3.10947
WRKY46 0h stem	25.04		16		-0.73	1.65864	0.0733462	1.61069	0.686667
WRKY46 0h stem	25.05		16.01		-0.72	1.64718
WRKY46 0h stem	25.16		16.12		-0.61	1.52626
WRKY46 0h leaf	24.34		14.7933		-1.93667	3.8282	0.0304287	3.79307	1.92333
WRKY46 0h leaf	24.36		14.8133		-1.91667	3.7755
WRKY46 0h leaf	24.36		14.8133		-1.91667	3.7755
WRKY47 0h root	39.76		29.6333		12.9033	0.00013053	3.18008e-06	0.00012787	-12.9333
WRKY47 0h root	39.78		29.6533		12.9233	0.000128733
WRKY47 0h root	39.83		29.7033		12.9733	0.000124348
WRKY47 0h stem	40.52		31.48		14.75	3.62917e-05	2.01985e-06	3.84855e-05	-14.6667
WRKY47 0h stem	40.37		31.33		14.6	4.02682e-05
WRKY47 0h stem	40.42		31.38		14.65	3.88965e-05
WRKY47 0h leaf	37.63		28.0833		11.3533	0.000382214	4.18573e-05	0.000345416	-11.5067
WRKY47 0h leaf	37.98		28.4333		11.7033	0.000299879
WRKY47 0h leaf	37.74		28.1933		11.4633	0.000354155
WRKY48 0h root	26.57		16.4433		-0.286667	1.21982	0.0481526	1.27518	0.35
WRKY48 0h root	26.47		16.3433		-0.386667	1.30737
WRKY48 0h root	26.48		16.3533		-0.376667	1.29834
WRKY48 0h stem	26.15		17.11		0.38	0.768438	0.0136322	0.782853	-0.353333
WRKY48 0h stem	26.1		17.06		0.33	0.795536
WRKY48 0h stem	26.12		17.08		0.35	0.784584
WRKY48 0h leaf	27.23		17.6833		0.953333	0.516438	0.033916	0.515991	-0.956667
WRKY48 0h leaf	27.33		17.7833		1.05333	0.481854
WRKY48 0h leaf	27.14		17.5933		0.863333	0.549681
WRKY49 0h root	32.64		22.5133		5.78333	0.018157	0.000950542	0.0192081	-5.70333
WRKY49 0h root	32.5		22.3733		5.64333	0.0200072
WRKY49 0h root	32.54		22.4133		5.68333	0.0194602
WRKY49 0h stem	34.53		25.49		8.76	0.00230663	0.000106946	0.0024285	-8.68667
WRKY49 0h stem	34.41		25.37		8.64	0.00250669
WRKY49 0h stem	34.43		25.39		8.66	0.00247218
WRKY49 0h leaf	32.63		23.0833		6.35333	0.0122308	0.00121919	0.0121873	-6.36333
WRKY49 0h leaf	32.5		22.9533		6.22333	0.0133841
WRKY49 0h leaf	32.79		23.2433		6.51333	0.0109469
WRKY50 0h root	26.27		16.1433		-0.586667	1.50177	0.0103377	1.49142	0.576667
WRKY50 0h root	26.29		16.1633		-0.566667	1.4811
WRKY50 0h root	26.28		16.1533		-0.576667	1.4914
WRKY50 0h stem	26.53		17.49		0.76	0.590496	0.0625721	0.539634	-0.896667
WRKY50 0h stem	26.61		17.57		0.84	0.558644
WRKY50 0h stem	26.86		17.82		1.09	0.469761
WRKY50 0h leaf	26.18		16.6333		-0.0966667	1.0693	0.0393285	1.02861	0.04
WRKY50 0h leaf	26.24		16.6933		-0.0366667	1.02574
WRKY50 0h leaf	26.29		16.7433		0.0133333	0.990801
WRKY51 0h root	24.45		14.3233		-2.40667	5.30248	0.209316	5.54311	2.47
WRKY51 0h root	24.36		14.2333		-2.49667	5.6438
WRKY51 0h root	24.35		14.2233		-2.50667	5.68305
WRKY51 0h stem	26.06		17.02		0.29	0.817902	0.0218672	0.827596	-0.273333
WRKY51 0h stem	26		16.96		0.23	0.852635
WRKY51 0h stem	26.07		17.03		0.3	0.812252
WRKY51 0h leaf	24.33		14.7833		-1.94667	3.85483	0.0798774	3.7848	1.92
WRKY51 0h leaf	24.35		14.8033		-1.92667	3.80176
WRKY51 0h leaf	24.39		14.8433		-1.88667	3.6978
WRKY52 0h root	25.65		15.5233		-1.20667	2.30804	0.165775	2.12808	1.08667
WRKY52 0h root	25.79		15.6633		-1.06667	2.09459
WRKY52 0h root	25.87		15.7433		-0.986667	1.9816
WRKY52 0h stem	27.33		18.29		1.56	0.339151	0.020768	0.355589	-1.49333
WRKY52 0h stem	27.17		18.13		1.4	0.378929
WRKY52 0h stem	27.29		18.25		1.52	0.348686
WRKY52 0h leaf	26.16		16.6133		-0.116667	1.08423	0.0722793	1.15286	0.203333
WRKY52 0h leaf	25.98		16.4333		-0.296667	1.2283
WRKY52 0h leaf	26.08		16.5333		-0.196667	1.14605
WRKY53 0h root	25.22		15.0933		-1.63667	3.10947	0.134035	2.97793	1.57333
WRKY53 0h root	25.35		15.2233		-1.50667	2.84153
WRKY53 0h root	25.28		15.1533		-1.57667	2.9828
WRKY53 0h stem	26.39		17.35		0.62	0.650671	0.011543	0.662877	-0.593333
WRKY53 0h stem	26.36		17.32		0.59	0.664343
WRKY53 0h stem	26.34		17.3		0.57	0.673617
WRKY53 0h leaf	24.87		15.3233		-1.40667	2.65124	0.142795	2.49359	1.31667
WRKY53 0h leaf	24.98		15.4333		-1.29667	2.45661
WRKY53 0h leaf	25.03		15.4833		-1.24667	2.37293
WRKY54 0h root	25.85		15.7233		-1.00667	2.00926	0.0294209	2.03275	1.02333
WRKY54 0h root	25.84		15.7133		-1.01667	2.02324
WRKY54 0h root	25.81		15.6833		-1.04667	2.06575
WRKY54 0h stem	26.2		17.16		0.43	0.742262	0.0465818	0.790962	-0.34
WRKY54 0h stem	26.03		16.99		0.26	0.835088
WRKY54 0h stem	26.1		17.06		0.33	0.795536
WRKY54 0h leaf	24.98		15.4333		-1.29667	2.45661	0.0335883	2.42294	1.27667
WRKY54 0h leaf	25.02		15.4733		-1.25667	2.38943
WRKY54 0h leaf	25		15.4533		-1.27667	2.42279
WRKY55 0h root	23.39		13.2633		-3.46667	11.0553	0.158294	11.0051	3.46
WRKY55 0h root	23.42		13.2933		-3.43667	10.8278
WRKY55 0h root	23.38		13.2533		-3.47667	11.1322
WRKY55 0h stem	22.89		13.85		-2.88	7.3615	0.24584	7.44972	2.89667
WRKY55 0h stem	22.82		13.78		-2.95	7.72749
WRKY55 0h stem	22.91		13.87		-2.86	7.26015
WRKY55 0h leaf	22.95		13.4033		-3.32667	10.0329	0.428047	9.71994	3.28
WRKY55 0h leaf	22.97		13.4233		-3.30667	9.89477
WRKY55 0h leaf	23.07		13.5233		-3.20667	9.23215
WRKY56 0h root	26.39		16.2633		-0.466667	1.38191	0.0813184	1.29703	0.373333
WRKY56 0h root	26.49		16.3633		-0.366667	1.28937
WRKY56 0h root	26.57		16.4433		-0.286667	1.21982
WRKY56 0h stem	27.65		18.61		1.88	0.271684	0.0048197	0.27678	-1.85333
WRKY56 0h stem	27.6		18.56		1.83	0.281265
WRKY56 0h stem	27.62		18.58		1.85	0.277392
WRKY56 0h leaf	27.16		17.6133		0.883333	0.542113	0.0206788	0.538635	-0.893333
WRKY56 0h leaf	27.12		17.5733		0.843333	0.557354
WRKY56 0h leaf	27.23		17.6833		0.953333	0.516438
WRKY57 0h root	25.22		15.0933		-1.63667	3.10947	0.0633346	3.04591	1.60667
WRKY57 0h root	25.25		15.1233		-1.60667	3.04547
WRKY57 0h root	25.28		15.1533		-1.57667	2.9828
WRKY57 0h stem	29.59		20.55		3.82	0.0708052	0.011749	0.0604785	-4.06667
WRKY57 0h stem	29.76		20.72		3.99	0.0629347
WRKY57 0h stem	30.16		21.12		4.39	0.0476956
WRKY57 0h leaf	30.45		20.9033		4.17333	0.0554245	0.00570738	0.061251	-4.03333
WRKY57 0h leaf	30.18		20.6333		3.90333	0.0668312
WRKY57 0h leaf	30.3		20.7533		4.02333	0.0614973
WRKY58 0h root	32.45		22.3233		5.59333	0.0207128	0.0014877	0.0190978	-5.71333
WRKY58 0h root	32.67		22.5433		5.81333	0.0177833
WRKY58 0h root	32.59		22.4633		5.73333	0.0187973
WRKY58 0h stem	32.05		23.01		6.28	0.0128686	8.91993e-05	0.0128688	-6.28
WRKY58 0h stem	32.06		23.02		6.29	0.0127797
WRKY58 0h stem	32.04		23		6.27	0.0129581
WRKY58 0h leaf	31.75		22.2033		5.47333	0.0225093	0.00192098	0.0205822	-5.60667
WRKY58 0h leaf	32.02		22.4733		5.74333	0.0186674
WRKY58 0h leaf	31.88		22.3333		5.60333	0.0205697
WRKY59 0h root	36.24		26.1133		9.38333	0.00149739	2.60172e-05	0.00149409	-9.38667
WRKY59 0h root	36.27		26.1433		9.41333	0.00146658
WRKY59 0h root	36.22		26.0933		9.36333	0.00151829
WRKY59 0h stem	36.72		27.68		10.95	0.0005055	2.58173e-05	0.000532279	-10.8767
WRKY59 0h stem	36.58		27.54		10.81	0.000557014
WRKY59 0h stem	36.64		27.6		10.87	0.000534323
WRKY59 0h leaf	36.67		27.1233		10.3933	0.000743524	0.000180131	0.000923018	-10.1
WRKY59 0h leaf	36.1		26.5533		9.82333	0.00110378
WRKY59 0h leaf	36.36		26.8133		10.0833	0.000921752
WRKY60 0h root	33.06		22.9333		6.20333	0.013571	0.000902363	0.0138434	-6.17667
WRKY60 0h root	32.93		22.8033		6.07333	0.0148506
WRKY60 0h root	33.11		22.9833		6.25333	0.0131087
WRKY60 0h stem	32.18		23.14		6.41	0.0117597	0.000392721	0.0119007	-6.39333
WRKY60 0h stem	32.11		23.07		6.34	0.0123444
WRKY60 0h stem	32.2		23.16		6.43	0.0115978
WRKY60 0h leaf	30.09		20.5433		3.81333	0.0711332	0.000972578	0.0701584	-3.83333
WRKY60 0h leaf	30.11		20.5633		3.83333	0.0701539
WRKY60 0h leaf	30.13		20.5833		3.85333	0.069188
WRKY61 0h root	26.15		16.0233		-0.706667	1.63203	0.13985	1.48546	0.566667
WRKY61 0h root	26.3		16.1733		-0.556667	1.47087
WRKY61 0h root	26.42		16.2933		-0.436667	1.35347
WRKY61 0h stem	27.66		18.62		1.89	0.269807	0.0047864	0.274868	-1.86333
WRKY61 0h stem	27.63		18.59		1.86	0.275476
WRKY61 0h stem	27.61		18.57		1.84	0.279322
WRKY61 0h leaf	27.01		17.4633		0.733333	0.601513	0.0306516	0.631913	-0.663333
WRKY61 0h leaf	26.87		17.3233		0.593333	0.66281
WRKY61 0h leaf	26.94		17.3933		0.663333	0.631418
WRKY62 0h root	25.55		15.4233		-1.30667	2.47369	0.0170281	2.45665	1.29667
WRKY62 0h root	25.57		15.4433		-1.28667	2.43964
WRKY62 0h root	25.56		15.4333		-1.29667	2.45661
WRKY62 0h stem	24.94		15.9		-0.83	1.77769	0.0573022	1.83673	0.876667
WRKY62 0h stem	24.89		15.85		-0.88	1.84038
WRKY62 0h stem	24.85		15.81		-0.92	1.89212
WRKY62 0h leaf	24.38		14.8333		-1.89667	3.72352	0.0258097	3.72358	1.89667
WRKY62 0h leaf	24.37		14.8233		-1.90667	3.74942
WRKY62 0h leaf	24.39		14.8433		-1.88667	3.6978
WRKY63 0h root	26.5		16.3733		-0.356667	1.28046	0.102311	1.17308	0.226667
WRKY63 0h root	26.75		16.6233		-0.106667	1.07674
WRKY63 0h root	26.64		16.5133		-0.216667	1.16205
WRKY63 0h stem	26.2		17.16		0.43	0.742262	0.0189827	0.763288	-0.39
WRKY63 0h stem	26.13		17.09		0.36	0.779165
WRKY63 0h stem	26.15		17.11		0.38	0.768438
WRKY63 0h leaf	26.89		17.3433		0.613333	0.653685	0.060194	0.661563	-0.6
WRKY63 0h leaf	27		17.4533		0.723333	0.605696
WRKY63 0h leaf	26.74		17.1933		0.463333	0.725309
WRKY64 0h root	36.94		26.8133		10.0833	0.000921752	3.65459e-05	0.000959143	-10.0267
WRKY64 0h root	36.83		26.7033		9.97333	0.000994781
WRKY64 0h root	36.88		26.7533		10.0233	0.000960895
WRKY64 0h stem	37.46		28.42		11.69	0.000302663	1.73464e-05	0.000283397	-11.7867
WRKY64 0h stem	37.63		28.59		11.86	0.00026902
WRKY64 0h stem	37.58		28.54		11.81	0.000278507
WRKY64 0h leaf	35.22		25.6733		8.94333	0.00203137	7.47129e-05	0.00195408	-9
WRKY64 0h leaf	35.33		25.7833		9.05333	0.00188224
WRKY64 0h leaf	35.28		25.7333		9.00333	0.00194862
WRKY65 0h root	32.83		22.7033		5.97333	0.0159165	0.000550984	0.0158495	-5.98
WRKY65 0h root	32.79		22.6633		5.93333	0.016364
WRKY65 0h root	32.89		22.7633		6.03333	0.0152681
WRKY65 0h stem	33.75		24.71		7.98	0.00396078	0.000203141	0.00373348	-8.06667
WRKY65 0h stem	33.86		24.82		8.09	0.00367001
WRKY65 0h stem	33.9		24.86		8.13	0.00356965
WRKY65 0h leaf	33.39		23.8433		7.11333	0.00722226	0.00375045	0.0115498	-6.49667
WRKY65 0h leaf	32.45		22.9033		6.17333	0.0138561
WRKY65 0h leaf	32.48		22.9333		6.20333	0.013571
WRKY66 0h root	25.11		14.9833		-1.74667	3.35582	0.229404	3.60995	1.85
WRKY66 0h root	24.98		14.8533		-1.87667	3.67226
WRKY66 0h root	24.93		14.8033		-1.92667	3.80176
WRKY66 0h stem	25.93		16.89		0.16	0.895025	0.0695296	0.819842	-0.29
WRKY66 0h stem	26.08		17.04		0.31	0.806642
WRKY66 0h stem	26.17		17.13		0.4	0.757858
WRKY66 0h leaf	24.86		15.3133		-1.41667	2.66968	0.116449	2.77825	1.47333
WRKY66 0h leaf	24.74		15.1933		-1.53667	2.90123
WRKY66 0h leaf	24.81		15.2633		-1.46667	2.76383
WRKY67 0h root	28.37		18.2433		1.51333	0.350301	0.0135441	0.346456	-1.53
WRKY67 0h root	28.34		18.2133		1.48333	0.357661
WRKY67 0h root	28.45		18.3233		1.59333	0.331405
WRKY67 0h stem	28.24		19.2		2.47	0.180491	0.0185393	0.195363	-2.36
WRKY67 0h stem	28.17		19.13		2.4	0.189465
WRKY67 0h stem	27.98		18.94		2.21	0.216134
WRKY67 0h leaf	26.83		17.2833		0.553333	0.681444	0.0938852	0.74947	-0.423333
WRKY67 0h leaf	26.5		16.9533		0.223333	0.856584
WRKY67 0h leaf	26.77		17.2233		0.493333	0.710382
WRKY68 0h root	28.05		17.9233		1.19333	0.437291	0.0140588	0.440482	-1.18333
WRKY68 0h root	27.99		17.8633		1.13333	0.455861
WRKY68 0h root	28.08		17.9533		1.22333	0.428292
WRKY68 0h stem	28.68		19.64		2.91	0.133046	0.0380101	0.119371	-3.12333
WRKY68 0h stem	28.52		19.48		2.75	0.148651
WRKY68 0h stem	29.48		20.44		3.71	0.076415
WRKY68 0h leaf	28.01		18.4633		1.73333	0.300756	0.0206778	0.297102	-1.75333
WRKY68 0h leaf	27.94		18.3933		1.66333	0.315709
WRKY68 0h leaf	28.14		18.5933		1.86333	0.274841
