# Supplementary material for: Genome-Wide Identification and Characterization of WRKY Transcription Factors in Betula platyphylla Suk. and Their Responses to Abiotic Stresses
Source: Int J Mol Sci. 2023 Oct 8;24(19):15000. doi: 10.3390/ijms241915000 (PMC10573109; doi:10.3390/ijms241915000)
Supplement: Supplementary file 1 [file ijms-24-15000-s001.zip › Table S7 qRT-PCR data of the relative expression levels of BpWRKYs under ABA treatment.xlsx]

## Sheet: Sheet1
Sample Name	Cт		ΔCt		ΔΔCt	2-ΔΔCt	SD	Average Exp. Level	-ΔΔCt
18S 0h root	9.24	9.24667
18S 0h root	9.24
18S 0h root	9.26
WRKY1 0h root	24.1		14.8533	14.7467	0.106667	0.928731
WRKY1 0h root	23.89		14.6433		-0.103333	1.07425
WRKY1 0h root	23.99		14.7433		-0.00333333	1.00231	0.0727622	1.00177	-1.18424e-15
WRKY2 0h root	31.05		21.8033		7.05667	0.00751159
WRKY2 0h root	31.34		22.0933		7.34667	0.00614374
WRKY2 0h root	31.54		22.2933		7.54667	0.00534844	0.00109413	0.00633459	-7.31667
WRKY3 0h root	22.14		12.8933		-1.85333	3.61334
WRKY3 0h root	22.15		12.9033		-1.84333	3.58838
WRKY3 0h root	22.12		12.8733		-1.87333	3.66378	0.0384107	3.62183	1.85667
WRKY4 0h root	23.08		13.8333		-0.913333	1.88339
WRKY4 0h root	23.06		13.8133		-0.933333	1.90968
WRKY4 0h root	23.02		13.7733		-0.973333	1.96337	0.0407644	1.91882	0.94
WRKY5 0h root	29.43		20.1833		5.43667	0.0230887
WRKY5 0h root	29.36		20.1133		5.36667	0.0242366
WRKY5 0h root	29.26		20.0133		5.26667	0.0259762	0.00145379	0.0244339	-5.35667
WRKY6 0h root	30.37		21.1233		6.37667	0.0120346
WRKY6 0h root	30.81		21.5633		6.81667	0.00887113
WRKY6 0h root	30.57		21.3233		6.57667	0.0104767	0.0015818	0.0104608	-6.59
WRKY7 0h root	24.44		15.1933		0.446667	0.733736
WRKY7 0h root	24.53		15.2833		0.536667	0.689362
WRKY7 0h root	24.41		15.1633		0.416667	0.749154	0.0310425	0.724084	-0.466667
WRKY8 0h root	25		15.7533		1.00667	0.497695
WRKY8 0h root	25.16		15.9133		1.16667	0.445449
WRKY8 0h root	25.22		15.9733		1.22667	0.427304	0.0365463	0.456816	-1.13333
WRKY9 0h root	25.45		16.2033		1.45667	0.364334
WRKY9 0h root	25.29		16.0433		1.29667	0.407066
WRKY9 0h root	25.39		16.1433		1.39667	0.379806	0.0216351	0.383735	-1.38333
WRKY10 0h root	27.13		17.8833		3.13667	0.113702
WRKY10 0h root	27.22		17.9733		3.22667	0.106826
WRKY10 0h root	27.05		17.8033		3.05667	0.120185	0.00668071	0.113571	-3.14
WRKY11 0h root	32.37		23.1233		8.37667	0.00300865
WRKY11 0h root	32.43		23.1833		8.43667	0.00288609
WRKY11 0h root	32.52		23.2733		8.52667	0.00271155	0.000149308	0.00286877	-8.44667
WRKY12 0h root	21.85		12.6033		-2.14333	4.41782
WRKY12 0h root	21.92		12.6733		-2.07333	4.20858
WRKY12 0h root	21.95		12.7033		-2.04333	4.12197	0.152101	4.24945	2.08667
WRKY13 0h root	33.13		23.8833		9.13667	0.0017766
WRKY13 0h root	33.13		23.8833		9.13667	0.0017766
WRKY13 0h root	33.12		23.8733		9.12667	0.00178896	7.13444e-06	0.00178072	-9.13333
WRKY14 0h root	21.7		12.4533		-2.29333	4.90187
WRKY14 0h root	21.64		12.3933		-2.35333	5.11004
WRKY14 0h root	21.73		12.4833		-2.26333	4.80099	0.157593	4.93763	2.30333
WRKY15 0h root	24.35		15.1033		0.356667	0.780967
WRKY15 0h root	24.44		15.1933		0.446667	0.733736
WRKY15 0h root	24.38		15.1333		0.386667	0.764895	0.0240136	0.759866	-0.396667
WRKY16 0h root	25.26		16.0133		1.26667	0.415619
WRKY16 0h root	25.45		16.2033		1.45667	0.364334
WRKY16 0h root	25.36		16.1133		1.36667	0.387786	0.0256737	0.389246	-1.36333
WRKY17 0h root	24.43		15.1833		0.436667	0.73884
WRKY17 0h root	24.27		15.0233		0.276667	0.825496
WRKY17 0h root	24.39		15.1433		0.396667	0.759611	0.045243	0.774649	-0.37
WRKY18 0h root	26.89		17.6433		2.89667	0.134282
WRKY18 0h root	27.03		17.7833		3.03667	0.121863
WRKY18 0h root	26.91		17.6633		2.91667	0.132433	0.0067002	0.129526	-2.95
WRKY19 0h root	28.98		19.7333		4.98667	0.0315402
WRKY19 0h root	28.61		19.3633		4.61667	0.040761
WRKY19 0h root	28.77		19.5233		4.77667	0.0364821	0.0046144	0.0362611	-4.79333
WRKY20 0h root	28.35		19.1033		4.35667	0.0488104
WRKY20 0h root	28.39		19.1433		4.39667	0.0474757
WRKY20 0h root	28.36		19.1133		4.36667	0.0484733	0.000694058	0.0482531	-4.37333
WRKY21 0h root	25.25		16.0033		1.25667	0.41851
WRKY21 0h root	25.26		16.0133		1.26667	0.415619
WRKY21 0h root	25.24		15.9933		1.24667	0.421421	0.00290092	0.418517	-1.25667
WRKY22 0h root	28.88		19.6333		4.88667	0.0338039
WRKY22 0h root	28.95		19.7033		4.95667	0.0322029
WRKY22 0h root	28.89		19.6433		4.89667	0.0335704	0.00086486	0.0331924	-4.91333
WRKY23 0h root	24.31		15.0633		0.316667	0.802923
WRKY23 0h root	24.3		15.0533		0.306667	0.808508
WRKY23 0h root	24.41		15.1633		0.416667	0.749154	0.0327751	0.786861	-0.346667
WRKY24 0h root	22.02		12.7733		-1.97333	3.92674
WRKY24 0h root	22		12.7533		-1.99333	3.98156
WRKY24 0h root	21.91		12.6633		-2.08333	4.23785	0.166072	4.04872	2.01667
WRKY25 0h root	24.16		14.9133		0.166667	0.890899
WRKY25 0h root	24.11		14.8633		0.116667	0.922316
WRKY25 0h root	24.28		15.0333		0.286667	0.819794	0.0525258	0.87767	-0.19
WRKY26 0h root	28.2		18.9533		4.20667	0.0541586
WRKY26 0h root	28.15		18.9033		4.15667	0.0560685
WRKY26 0h root	28.17		18.9233		4.17667	0.0552966	0.000960778	0.0551745	-4.18
WRKY27 0h root	25.04		15.7933		1.04667	0.484085
WRKY27 0h root	25.03		15.7833		1.03667	0.487452
WRKY27 0h root	25.02		15.7733		1.02667	0.490843	0.0033788	0.48746	-1.03667
WRKY28 0h root	37.96		28.7133		13.9667	6.24618e-05
WRKY28 0h root	37.88		28.6333		13.8867	6.60232e-05
WRKY28 0h root	37.73		28.4833		13.7367	7.32574e-05	5.50093e-06	6.72475e-05	-13.8633
WRKY29 0h root	35.87		26.6233		11.8767	0.00026593
WRKY29 0h root	35.71		26.4633		11.7167	0.00029712
WRKY29 0h root	35.97		26.7233		11.9767	0.000248121	2.4802e-05	0.00027039	-11.8567
WRKY30 0h root	23.94		14.6933		-0.0533333	1.03766
WRKY30 0h root	23.84		14.5933		-0.153333	1.11214
WRKY30 0h root	23.9		14.6533		-0.0933333	1.06683	0.0375282	1.07221	0.1
WRKY31 0h root	27.66		18.4133		3.66667	0.0787451
WRKY31 0h root	27.67		18.4233		3.67667	0.0782011
WRKY31 0h root	27.68		18.4333		3.68667	0.077661	0.000542054	0.0782024	-3.67667
WRKY32 0h root	21.23		11.9833		-2.76333	6.78963
WRKY32 0h root	21.29		12.0433		-2.70333	6.51305
WRKY32 0h root	21.25		12.0033		-2.74333	6.69616	0.140691	6.66628	2.73667
WRKY33 0h root	23.61		14.3633		-0.383333	1.30435
WRKY33 0h root	23.91		14.6633		-0.0833333	1.05946
WRKY33 0h root	23.71		14.4633		-0.283333	1.217	0.12411	1.19361	0.25
WRKY34 0h root	24.81		15.5633		0.816667	0.567752
WRKY34 0h root	24.83		15.5833		0.836667	0.559936
WRKY34 0h root	24.9		15.6533		0.906667	0.533416	0.017997	0.553701	-0.853333
WRKY35 0h root	27.2		17.9533		3.20667	0.108317
WRKY35 0h root	27.32		18.0733		3.32667	0.0996721
WRKY35 0h root	27.13		17.8833		3.13667	0.113702	0.00707794	0.107231	-3.22333
WRKY36 0h root	24.51		15.2633		0.516667	0.698985
WRKY36 0h root	24.56		15.3133		0.566667	0.675175
WRKY36 0h root	24.59		15.3433		0.596667	0.66128	0.0190685	0.67848	-0.56
WRKY37 0h root	26.08		16.8333		2.08667	0.235424
WRKY37 0h root	26.09		16.8433		2.09667	0.233798
WRKY37 0h root	25.92		16.6733		1.92667	0.263036	0.0164315	0.244086	-2.03667
WRKY38 0h root	23.74		14.4933		-0.253333	1.19196
WRKY38 0h root	23.79		14.5433		-0.203333	1.15136
WRKY38 0h root	23.76		14.5133		-0.233333	1.17555	0.0204252	1.17295	0.23
WRKY39 0h root	25.35		16.1033		1.35667	0.390483
WRKY39 0h root	25.17		15.9233		1.17667	0.442372
WRKY39 0h root	25.24		15.9933		1.24667	0.421421	0.0261041	0.418092	-1.26
WRKY40 0h root	24.21		14.9633		0.216667	0.860551
WRKY40 0h root	24.08		14.8333		0.0866667	0.941696
WRKY40 0h root	24.14		14.8933		0.146667	0.903335	0.0405924	0.901861	-0.15
WRKY41 0h root	29.56		20.3133		5.56667	0.0210992
WRKY41 0h root	29.24		19.9933		5.24667	0.0263388
WRKY41 0h root	29.44		20.1933		5.44667	0.0229293	0.00265917	0.0234558	-5.42
WRKY42 0h root	24.93		15.6833		0.936667	0.522439
WRKY42 0h root	25.03		15.7833		1.03667	0.487452
WRKY42 0h root	25		15.7533		1.00667	0.497695	0.017987	0.502529	-0.993333
WRKY43 0h root	24.56		15.3133		0.566667	0.675175
WRKY43 0h root	24.45		15.2033		0.456667	0.728668
WRKY43 0h root	24.37		15.1233		0.376667	0.770215	0.047645	0.724686	-0.466667
WRKY44 0h root	24.29		15.0433		0.296667	0.814131
WRKY44 0h root	24.25		15.0033		0.256667	0.83702
WRKY44 0h root	24.28		15.0333		0.286667	0.819794	0.011921	0.823648	-0.28
WRKY45 0h root	25.09		15.8433		1.09667	0.467596
WRKY45 0h root	24.94		15.6933		0.946667	0.51883
WRKY45 0h root	25.02		15.7733		1.02667	0.490843	0.0256536	0.492423	-1.02333
WRKY46 0h root	24.54		15.2933		0.546667	0.6846
WRKY46 0h root	24.65		15.4033		0.656667	0.634342
WRKY46 0h root	24.42		15.1733		0.426667	0.743979	0.0548815	0.68764	-0.543333
WRKY47 0h root	39.88		30.6333		15.8867	1.65058e-05
WRKY47 0h root	40.02		30.7733		16.0267	1.49793e-05
WRKY47 0h root	39.76		30.5133		15.7667	1.79374e-05	1.4793e-06	1.64742e-05	-15.8933
WRKY48 0h root	22.03		12.7833		-1.96333	3.89962
WRKY48 0h root	22.09		12.8433		-1.90333	3.74076
WRKY48 0h root	22.12		12.8733		-1.87333	3.66378	0.120264	3.76806	1.91333
WRKY49 0h root	33.04		23.7933		9.04667	0.00189096
WRKY49 0h root	33.06		23.8133		9.06667	0.00186493
WRKY49 0h root	32.95		23.7033		8.95667	0.00201268	7.88726e-05	0.00192285	-9.02333
WRKY50 0h root	25.52		16.2733		1.52667	0.347078
WRKY50 0h root	25.47		16.2233		1.47667	0.359318
WRKY50 0h root	25.41		16.1633		1.41667	0.374577	0.0137768	0.360324	-1.47333
WRKY51 0h root	22.78		13.5333		-1.21333	2.31873
WRKY51 0h root	22.79		13.5433		-1.20333	2.30271
WRKY51 0h root	22.79		13.5433		-1.20333	2.30271	0.0092472	2.30805	1.20667
WRKY52 0h root	24.35		15.1033		0.356667	0.780967
WRKY52 0h root	24.38		15.1333		0.386667	0.764895
WRKY52 0h root	24.34		15.0933		0.346667	0.786399	0.0111822	0.77742	-0.363333
WRKY53 0h root	23.61		14.3633		-0.383333	1.30435
WRKY53 0h root	23.53		14.2833		-0.463333	1.37872
WRKY53 0h root	23.53		14.2833		-0.463333	1.37872	0.0429385	1.35393	0.436667
WRKY54 0h root	26.04		16.7933		2.04667	0.242043
WRKY54 0h root	25.99		16.7433		1.99667	0.250578
WRKY54 0h root	25.96		16.7133		1.96667	0.255843	0.00696468	0.249488	-2.00333
WRKY55 0h root	23.34		14.0933		-0.653333	1.5728
WRKY55 0h root	23.37		14.1233		-0.623333	1.54043
WRKY55 0h root	23.35		14.1033		-0.643333	1.56193	0.0164727	1.55839	0.64
WRKY56 0h root	27.37		18.1233		3.37667	0.0962769
WRKY56 0h root	27.35		18.1033		3.35667	0.0976209
WRKY56 0h root	27.32		18.0733		3.32667	0.0996721	0.00170983	0.0978566	-3.35333
WRKY57 0h root	29.82		20.5733		5.82667	0.0176197
WRKY57 0h root	29.83		20.5833		5.83667	0.017498
WRKY57 0h root	29.79		20.5433		5.79667	0.0179899	0.000256217	0.0177025	-5.82
WRKY58 0h root	31.31		22.0633		7.31667	0.00627284
WRKY58 0h root	31.35		22.1033		7.35667	0.0061013
WRKY58 0h root	31.37		22.1233		7.37667	0.00601731	0.000130239	0.00613048	-7.35
WRKY59 0h root	36.57		27.3233		12.5767	0.000163699
WRKY59 0h root	36.31		27.0633		12.3167	0.000196026
WRKY59 0h root	36.48		27.2333		12.4867	0.000174236	1.64867e-05	0.000177987	-12.46
WRKY60 0h root	31.23		21.9833		7.23667	0.0066305
WRKY60 0h root	31.13		21.8833		7.13667	0.00710639
WRKY60 0h root	31.04		21.7933		7.04667	0.00756383	0.000466697	0.00710024	-7.14
WRKY61 0h root	23.39		14.1433		-0.603333	1.51922
WRKY61 0h root	23.41		14.1633		-0.583333	1.49831
WRKY61 0h root	23.42		14.1733		-0.573333	1.48796	0.0159274	1.50183	0.586667
WRKY62 0h root	25.05		15.8033		1.05667	0.480742
WRKY62 0h root	24.93		15.6833		0.936667	0.522439
WRKY62 0h root	25.06		15.8133		1.06667	0.477421	0.0250874	0.493534	-1.02
WRKY63 0h root	25.66		16.4133		1.66667	0.31498
WRKY63 0h root	25.69		16.4433		1.69667	0.308498
WRKY63 0h root	25.75		16.5033		1.75667	0.295931	0.00968518	0.30647	-1.70667
WRKY64 0h root	36.93		27.6833		12.9367	0.000127548
WRKY64 0h root	36.88		27.6333		12.8867	0.000132046
WRKY64 0h root	36.89		27.6433		12.8967	0.000131134	2.37776e-06	0.000130243	-12.9067
WRKY65 0h root	33.35		24.1033		9.35667	0.00152533
WRKY65 0h root	33.36		24.1133		9.36667	0.00151479
WRKY65 0h root	33.37		24.1233		9.37667	0.00150433	1.04998e-05	0.00151481	-9.36667
WRKY66 0h root	25.96		16.7133		1.96667	0.255843
WRKY66 0h root	25.88		16.6333		1.88667	0.270431
WRKY66 0h root	25.74		16.4933		1.74667	0.297989	0.0214031	0.274755	-1.86667
WRKY67 0h root	28.9		19.6533		4.90667	0.0333385
WRKY67 0h root	29.06		19.8133		5.06667	0.0298388
WRKY67 0h root	29.15		19.9033		5.15667	0.0280342	0.0026969	0.0304038	-5.04333
WRKY68 0h root	29.13		19.8833		5.13667	0.0284256
WRKY68 0h root	29.17		19.9233		5.17667	0.0276483
WRKY68 0h root	29.16		19.9133		5.16667	0.0278406	0.000404843	0.0279715	-5.16
18S 3h root	9.13	9.13333
18S 3h root	9.1
18S 3h root	9.17
WRKY1 3h root	26.5		17.3667		2.62	0.162668
WRKY1 3h root	26.38		17.2467		2.5	0.176777
WRKY1 3h root	26.2		17.0667		2.32	0.200267	0.0189939	0.179904	-2.48
WRKY2 3h root	33.37		24.2367		9.49	0.00139067
WRKY2 3h root	33.31		24.1767		9.43	0.00144973
WRKY2 3h root	33.28		24.1467		9.4	0.00148019	4.55137e-05	0.0014402	-9.44
WRKY3 3h root	21.27		12.1367		-2.61	6.10504
WRKY3 3h root	21.27		12.1367		-2.61	6.10504
WRKY3 3h root	21.27		12.1367		-2.61	6.10504	1.08779e-15	6.10504	2.61
WRKY4 3h root	23.32		14.1867		-0.56	1.47427
WRKY4 3h root	23.33		14.1967		-0.55	1.46409
WRKY4 3h root	23.2		14.0667		-0.68	1.60214	0.0769345	1.5135	0.596667
WRKY5 3h root	29.28		20.1467		5.4	0.0236831
WRKY5 3h root	29.28		20.1467		5.4	0.0236831
WRKY5 3h root	29.2		20.0667		5.32	0.0250334	0.000779632	0.0241332	-5.37333
WRKY6 3h root	34.38		25.2467		10.5	0.000690534
WRKY6 3h root	34.49		25.3567		10.61	0.000639841
WRKY6 3h root	34.42		25.2867		10.54	0.000671651	2.562e-05	0.000667342	-10.55
WRKY7 3h root	25.27		16.1367		1.39	0.381565
WRKY7 3h root	25.26		16.1267		1.38	0.384219
WRKY7 3h root	25.25		16.1167		1.37	0.386891	0.00266323	0.384225	-1.38
WRKY8 3h root	24.31		15.1767		0.43	0.742262
WRKY8 3h root	24.49		15.3567		0.61	0.655197
WRKY8 3h root	24.42		15.2867		0.54	0.687771	0.0439899	0.695076	-0.526667
WRKY9 3h root	25.18		16.0467		1.3	0.406126
WRKY9 3h root	25.18		16.0467		1.3	0.406126
WRKY9 3h root	25.21		16.0767		1.33	0.397768	0.00482547	0.40334	-1.31
WRKY10 3h root	26.62		17.4867		2.74	0.149685
WRKY10 3h root	26.59		17.4567		2.71	0.15283
WRKY10 3h root	26.58		17.4467		2.7	0.153893	0.00218828	0.152136	-2.71667
WRKY11 3h root	33.08		23.9467		9.2	0.00170029
WRKY11 3h root	32.72		23.5867		8.84	0.0021822
WRKY11 3h root	32.97		23.8367		9.09	0.00183501	0.000248639	0.00190583	-9.04333
WRKY12 3h root	27.2		18.0667		3.32	0.100134
WRKY12 3h root	27.1		17.9667		3.22	0.107321
WRKY12 3h root	27		17.8667		3.12	0.115023	0.00744635	0.107493	-3.22
WRKY13 3h root	33.67		24.5367		9.79	0.00112958
WRKY13 3h root	33.43		24.2967		9.55	0.00133402
WRKY13 3h root	33.58		24.4467		9.7	0.00120229	0.000103633	0.00122196	-9.68
WRKY14 3h root	22.73		13.5967		-1.15	2.21914
WRKY14 3h root	22.74		13.6067		-1.14	2.20381
WRKY14 3h root	22.77		13.6367		-1.11	2.15846	0.031555	2.1938	1.13333
WRKY15 3h root	24.03		14.8967		0.15	0.90125
WRKY15 3h root	24.06		14.9267		0.18	0.882703
WRKY15 3h root	24.07		14.9367		0.19	0.876606	0.0128358	0.886853	-0.173333
WRKY16 3h root	24.59		15.4567		0.71	0.61132
WRKY16 3h root	24.47		15.3367		0.59	0.664343
WRKY16 3h root	24.35		15.2167		0.47	0.721965	0.0553382	0.665876	-0.59
WRKY17 3h root	23.31		14.1767		-0.57	1.48452
WRKY17 3h root	23.39		14.2567		-0.49	1.40444
WRKY17 3h root	23.45		14.3167		-0.43	1.34723	0.0689617	1.41207	0.496667
WRKY18 3h root	27.49		18.3567		3.61	0.0818996
WRKY18 3h root	27.49		18.3567		3.61	0.0818996
WRKY18 3h root	27.5		18.3667		3.62	0.0813339	0.00032662	0.081711	-3.61333
WRKY19 3h root	28.86		19.7267		4.98	0.0316862
WRKY19 3h root	28.76		19.6267		4.88	0.0339605
WRKY19 3h root	28.61		19.4767		4.73	0.0376815	0.00302659	0.0344427	-4.86333
WRKY20 3h root	30.01		20.8767		6.13	0.0142786
WRKY20 3h root	30.01		20.8767		6.13	0.0142786
WRKY20 3h root	30.03		20.8967		6.15	0.014082	0.000113494	0.0142131	-6.13667
WRKY21 3h root	26.42		17.2867		2.54	0.171943
WRKY21 3h root	26.43		17.2967		2.55	0.170755
WRKY21 3h root	26.44		17.3067		2.56	0.169576	0.0011836	0.170758	-2.55
WRKY22 3h root	29.66		20.5267		5.78	0.018199
WRKY22 3h root	29.46		20.3267		5.58	0.0209051
WRKY22 3h root	29.31		20.1767		5.43	0.0231957	0.00250124	0.0207666	-5.59667
WRKY23 3h root	24.67		15.5367		0.79	0.578344
WRKY23 3h root	24.65		15.5167		0.77	0.586417
WRKY23 3h root	24.68		15.5467		0.8	0.574349	0.00614794	0.579704	-0.786667
WRKY24 3h root	21.18		12.0467		-2.7	6.49802
WRKY24 3h root	21.21		12.0767		-2.67	6.36429
WRKY24 3h root	21.11		11.9767		-2.77	6.82108	0.234842	6.56113	2.71333
WRKY25 3h root	26.17		17.0367		2.29	0.204476
WRKY25 3h root	26.21		17.0767		2.33	0.198884
WRKY25 3h root	26.24		17.1067		2.36	0.194791	0.00486147	0.199384	-2.32667
WRKY26 3h root	24.4		15.2667		0.52	0.697372
WRKY26 3h root	24.33		15.1967		0.45	0.732043
WRKY26 3h root	24.44		15.3067		0.56	0.678302	0.0272452	0.702572	-0.51
WRKY27 3h root	24.01		14.8767		0.13	0.913831
WRKY27 3h root	23.97		14.8367		0.09	0.939523
WRKY27 3h root	23.95		14.8167		0.07	0.952638	0.01974	0.935331	-0.0966667
WRKY28 3h root	36.93		27.7967		13.05	0.000117912
WRKY28 3h root	36.91		27.7767		13.03	0.000119558
WRKY28 3h root	37.07		27.9367		13.19	0.000107008	6.82077e-06	0.000114826	-13.09
WRKY29 3h root	34.06		24.9267		10.18	0.000862015
WRKY29 3h root	34.25		25.1167		10.37	0.000755647
WRKY29 3h root	34.16		25.0267		10.28	0.000804288	5.32485e-05	0.000807317	-10.2767
WRKY30 3h root	25.1		15.9667		1.22	0.429283
WRKY30 3h root	25.03		15.8967		1.15	0.450625
WRKY30 3h root	25.06		15.9267		1.18	0.441351	0.0107017	0.44042	-1.18333
WRKY31 3h root	30.22		21.0867		6.34	0.0123444
WRKY31 3h root	30.31		21.1767		6.43	0.0115978
WRKY31 3h root	30.4		21.2667		6.52	0.0108964	0.000724098	0.0116129	-6.43
WRKY32 3h root	21.36		12.2267		-2.52	5.73582
WRKY32 3h root	21.38		12.2467		-2.5	5.65685
WRKY32 3h root	21.29		12.1567		-2.59	6.02099	0.19155	5.80455	2.53667
WRKY33 3h root	21.53		12.3967		-2.35	5.09824
WRKY33 3h root	21.57		12.4367		-2.31	4.95883
WRKY33 3h root	21.55		12.4167		-2.33	5.02805	0.0697064	5.02838	2.33
WRKY34 3h root	25.5		16.3667		1.62	0.325335
WRKY34 3h root	25.47		16.3367		1.59	0.332171
WRKY34 3h root	25.51		16.3767		1.63	0.323088	0.00473086	0.326865	-1.61333
WRKY35 3h root	27.56		18.4267		3.68	0.0780207
WRKY35 3h root	27.58		18.4467		3.7	0.0769465
WRKY35 3h root	27.55		18.4167		3.67	0.0785633	0.000822834	0.0778435	-3.68333
WRKY36 3h root	24.65		15.5167		0.77	0.586417
WRKY36 3h root	24.86		15.7267		0.98	0.50698
WRKY36 3h root	24.79		15.6567		0.91	0.532185	0.0405931	0.541861	-0.886667
WRKY37 3h root	26.57		17.4367		2.69	0.154963
WRKY37 3h root	26.52		17.3867		2.64	0.160428
WRKY37 3h root	26.47		17.3367		2.59	0.166086	0.00556141	0.160492	-2.64
WRKY38 3h root	23.59		14.4567		-0.29	1.22264
WRKY38 3h root	23.56		14.4267		-0.32	1.24833
WRKY38 3h root	23.52		14.3867		-0.36	1.28343	0.0305138	1.25147	0.323333
WRKY39 3h root	24.09		14.9567		0.21	0.864537
WRKY39 3h root	24.18		15.0467		0.3	0.812252
WRKY39 3h root	24.12		14.9867		0.24	0.846745	0.0265833	0.841178	-0.25
WRKY40 3h root	22.05		12.9167		-1.83	3.55537
WRKY40 3h root	22.08		12.9467		-1.8	3.4822
WRKY40 3h root	21.93		12.7967		-1.95	3.86375	0.202494	3.63377	1.86
WRKY41 3h root	29.64		20.5067		5.76	0.018453
WRKY41 3h root	29.63		20.4967		5.75	0.0185814
WRKY41 3h root	29.62		20.4867		5.74	0.0187106	0.000128797	0.0185817	-5.75
WRKY42 3h root	26.12		16.9867		2.24	0.211686
WRKY42 3h root	26.21		17.0767		2.33	0.198884
WRKY42 3h root	26.15		17.0167		2.27	0.20733	0.00650905	0.205967	-2.28
WRKY43 3h root	23.38		14.2467		-0.5	1.41421
WRKY43 3h root	23.32		14.1867		-0.56	1.47427
WRKY43 3h root	23.33		14.1967		-0.55	1.46409	0.0321393	1.45086	0.536667
WRKY44 3h root	27.74		18.6067		3.86	0.0688691
WRKY44 3h root	27.69		18.5567		3.81	0.0712977
WRKY44 3h root	27.57		18.4367		3.69	0.0774817	0.00444069	0.0725495	-3.78667
WRKY45 3h root	26.35		17.2167		2.47	0.180491
WRKY45 3h root	26.24		17.1067		2.36	0.194791
WRKY45 3h root	26.17		17.0367		2.29	0.204476	0.012066	0.193253	-2.37333
WRKY46 3h root	24.31		15.1767		0.43	0.742262
WRKY46 3h root	24.34		15.2067		0.46	0.726986
WRKY46 3h root	24.36		15.2267		0.48	0.716978	0.0127332	0.728742	-0.456667
WRKY47 3h root	39.01		29.8767		15.13	2.78879e-05
WRKY47 3h root	39.13		29.9967		15.25	2.56621e-05
WRKY47 3h root	39.07		29.9367		15.19	2.67519e-05	1.11298e-06	2.67673e-05	-15.19
WRKY48 3h root	25.22		16.0867		1.34	0.395021
WRKY48 3h root	25.29		16.1567		1.41	0.376312
WRKY48 3h root	25.27		16.1367		1.39	0.381565	0.00964953	0.384299	-1.38
WRKY49 3h root	31.52		22.3867		7.64	0.00501338
WRKY49 3h root	31.49		22.3567		7.61	0.00511872
WRKY49 3h root	31.62		22.4867		7.74	0.00467765	0.000230347	0.00493659	-7.66333
WRKY50 3h root	25.45		16.3167		1.57	0.336808
WRKY50 3h root	25.5		16.3667		1.62	0.325335
WRKY50 3h root	25.38		16.2467		1.5	0.353553	0.0141908	0.338566	-1.56333
WRKY51 3h root	22.06		12.9267		-1.82	3.53081
WRKY51 3h root	22.01		12.8767		-1.87	3.65533
WRKY51 3h root	22.03		12.8967		-1.85	3.605	0.062637	3.59705	1.84667
WRKY52 3h root	23.88		14.7467		0	1
WRKY52 3h root	23.8		14.6667		-0.08	1.05702
WRKY52 3h root	23.83		14.6967		-0.05	1.03526	0.0287746	1.03076	0.0433333
WRKY53 3h root	23.11		13.9767		-0.77	1.70527
WRKY53 3h root	23.13		13.9967		-0.75	1.68179
WRKY53 3h root	23.18		14.0467		-0.7	1.6245	0.0415453	1.67052	0.74
WRKY54 3h root	27.23		18.0967		3.35	0.098073
WRKY54 3h root	27.24		18.1067		3.36	0.0973956
WRKY54 3h root	27.22		18.0867		3.34	0.0987552	0.000679797	0.0980746	-3.35
WRKY55 3h root	23.66		14.5267		-0.22	1.16473
WRKY55 3h root	23.68		14.5467		-0.2	1.1487
WRKY55 3h root	23.67		14.5367		-0.21	1.15669	0.00801763	1.15671	0.21
WRKY56 3h root	27		17.8667		3.12	0.115023
WRKY56 3h root	26.9		17.7667		3.02	0.123279
WRKY56 3h root	27.07		17.9367		3.19	0.109576	0.00689947	0.115959	-3.11
WRKY57 3h root	31.09		21.9567		7.21	0.0067542
WRKY57 3h root	30.83		21.6967		6.95	0.00808801
WRKY57 3h root	30.9		21.7667		7.02	0.00770494	0.000686744	0.00751572	-7.06
WRKY58 3h root	32.43		23.2967		8.55	0.00266805
WRKY58 3h root	32.71		23.5767		8.83	0.00219738
WRKY58 3h root	32.51		23.3767		8.63	0.00252413	0.000241179	0.00246318	-8.67
WRKY59 3h root	36.38		27.2467		12.5	0.000172633
WRKY59 3h root	36.53		27.3967		12.65	0.000155586
WRKY59 3h root	36.49		27.3567		12.61	0.00015996	8.85403e-06	0.000162727	-12.5867
WRKY60 3h root	31.39		22.2567		7.51	0.00548611
WRKY60 3h root	31.45		22.3167		7.57	0.00526263
WRKY60 3h root	31.57		22.4367		7.69	0.00484261	0.000326716	0.00519712	-7.59
WRKY61 3h root	23.19		14.0567		-0.69	1.61328
WRKY61 3h root	23.28		14.1467		-0.6	1.51572
WRKY61 3h root	23.21		14.0767		-0.67	1.59107	0.051139	1.57336	0.653333
WRKY62 3h root	25.43		16.2967		1.55	0.34151
WRKY62 3h root	25.42		16.2867		1.54	0.343885
WRKY62 3h root	25.39		16.2567		1.51	0.351111	0.00500061	0.345502	-1.53333
WRKY63 3h root	25.83		16.6967		1.95	0.258816
WRKY63 3h root	25.7		16.5667		1.82	0.283221
WRKY63 3h root	25.76		16.6267		1.88	0.271684	0.0122084	0.27124	-1.88333
WRKY64 3h root	37.23		28.0967		13.35	9.57744e-05
WRKY64 3h root	37.1		27.9667		13.22	0.000104805
WRKY64 3h root	36.89		27.7567		13.01	0.000121227	1.29039e-05	0.000107269	-13.1933
WRKY65 3h root	32.59		23.4567		8.71	0.00238797
WRKY65 3h root	33.43		24.2967		9.55	0.00133402
WRKY65 3h root	33.5		24.3667		9.62	0.00127084	0.000627531	0.00166428	-9.29333
WRKY66 3h root	25.35		16.2167		1.47	0.360982
WRKY66 3h root	25.33		16.1967		1.45	0.366021
WRKY66 3h root	25.31		16.1767		1.43	0.371131	0.00507434	0.366045	-1.45
WRKY67 3h root	27.93		18.7967		4.05	0.060371
WRKY67 3h root	27.86		18.7267		3.98	0.0633725
WRKY67 3h root	27.82		18.6867		3.94	0.0651541	0.00241733	0.0629659	-3.99
WRKY68 3h root	28.3		19.1667		4.42	0.046714
WRKY68 3h root	28.33		19.1967		4.45	0.0457527
WRKY68 3h root	28.28		19.1467		4.4	0.0473661	0.000811657	0.046611	-4.42333
18S 6h root	9.3	9.32333
18S 6h root	9.3
18S 6h root	9.37
WRKY1 6h root	27.37		18.0467		3.3	0.101532
WRKY1 6h root	27.31		17.9867		3.24	0.105843
WRKY1 6h root	27.34		18.0167		3.27	0.103665	0.00215585	0.10368	-3.27
WRKY2 6h root	33.24		23.9167		9.17	0.00173602
WRKY2 6h root	33.19		23.8667		9.12	0.00179724
WRKY2 6h root	33.11		23.7867		9.04	0.00189972	8.27098e-05	0.00181099	-9.11
WRKY3 6h root	22.02		12.6967		-2.05	4.14106
WRKY3 6h root	22.01		12.6867		-2.06	4.16986
WRKY3 6h root	22.01		12.6867		-2.06	4.16986	0.0166296	4.16026	2.05667
WRKY4 6h root	23.94		14.6167		-0.13	1.09429
WRKY4 6h root	24.07		14.7467		0	1
WRKY4 6h root	24.11		14.7867		0.04	0.972655	0.0638162	1.02232	0.03
WRKY5 6h root	31.94		22.6167		7.87	0.00427458
WRKY5 6h root	31.76		22.4367		7.69	0.00484261
WRKY5 6h root	31.68		22.3567		7.61	0.00511872	0.000430399	0.00474531	-7.72333
WRKY6 6h root	34.16		24.8367		10.09	0.000917503
WRKY6 6h root	33.95		24.6267		9.88	0.00106126
WRKY6 6h root	34.29		24.9667		10.22	0.000838443	0.000112966	0.00093907	-10.0633
WRKY7 6h root	27.67		18.3467		3.6	0.0824692
WRKY7 6h root	27.74		18.4167		3.67	0.0785633
WRKY7 6h root	27.63		18.3067		3.56	0.0847878	0.00314577	0.0819401	-3.61
WRKY8 6h root	25.7		16.3767		1.63	0.323088
WRKY8 6h root	25.85		16.5267		1.78	0.291183
WRKY8 6h root	25.79		16.4667		1.72	0.303549	0.0160863	0.30594	-1.71
WRKY9 6h root	25.15		15.8267		1.08	0.473029
WRKY9 6h root	25.17		15.8467		1.1	0.466516
WRKY9 6h root	25.2		15.8767		1.13	0.456916	0.00810573	0.465487	-1.10333
WRKY10 6h root	25.91		16.5867		1.84	0.279322
WRKY10 6h root	25.95		16.6267		1.88	0.271684
WRKY10 6h root	25.91		16.5867		1.84	0.279322	0.00440984	0.276776	-1.85333
WRKY11 6h root	32.08		22.7567		8.01	0.00387927
WRKY11 6h root	32.06		22.7367		7.99	0.00393342
WRKY11 6h root	32.07		22.7467		8	0.00390625	2.70763e-05	0.00390631	-8
WRKY12 6h root	26.3		16.9767		2.23	0.213159
WRKY12 6h root	26.43		17.1067		2.36	0.194791
WRKY12 6h root	26.41		17.0867		2.34	0.19751	0.00991324	0.20182	-2.31
WRKY13 6h root	34.79		25.4667		10.72	0.000592869
WRKY13 6h root	34.83		25.5067		10.76	0.000576657
WRKY13 6h root	34.88		25.5567		10.81	0.000557014	1.79549e-05	0.000575513	-10.7633
WRKY14 6h root	22.18		12.8567		-1.89	3.70635
WRKY14 6h root	23.17		13.8467		-0.9	1.86607
WRKY14 6h root	23.19		13.8667		-0.88	1.84038	1.06998	2.47093	1.22333
WRKY15 6h root	24.31		14.9867		0.24	0.846745
WRKY15 6h root	24.27		14.9467		0.2	0.870551
WRKY15 6h root	24.21		14.8867		0.14	0.907519	0.0306236	0.874938	-0.193333
WRKY16 6h root	24.47		15.1467		0.4	0.757858
WRKY16 6h root	24.51		15.1867		0.44	0.737135
WRKY16 6h root	24.54		15.2167		0.47	0.721965	0.0180183	0.738986	-0.436667
WRKY17 6h root	24		14.6767		-0.07	1.04972
WRKY17 6h root	23.96		14.6367		-0.11	1.07923
WRKY17 6h root	24.03		14.7067		-0.04	1.02811	0.025659	1.05235	0.0733333
WRKY18 6h root	27.18		17.8567		3.11	0.115824
WRKY18 6h root	27.17		17.8467		3.1	0.116629
WRKY18 6h root	27.19		17.8667		3.12	0.115023	0.000802835	0.115825	-3.11
WRKY19 6h root	28.31		18.9867		4.24	0.0529216
WRKY19 6h root	28.24		18.9167		4.17	0.0555527
WRKY19 6h root	28.38		19.0567		4.31	0.0504151	0.00256903	0.0529631	-4.24
WRKY20 6h root	29.54		20.2167		5.47	0.0225614
WRKY20 6h root	29.66		20.3367		5.59	0.0207607
WRKY20 6h root	29.77		20.4467		5.7	0.0192366	0.0016643	0.0208529	-5.58667
WRKY21 6h root	26.59		17.2667		2.52	0.174343
WRKY21 6h root	26.58		17.2567		2.51	0.175556
WRKY21 6h root	26.59		17.2667		2.52	0.174343	0.000700124	0.174747	-2.51667
WRKY22 6h root	29.11		19.7867		5.04	0.0303955
WRKY22 6h root	29.08		19.7567		5.01	0.0310341
WRKY22 6h root	28.96		19.6367		4.89	0.0337259	0.00176753	0.0317185	-4.98
WRKY23 6h root	24.23		14.9067		0.16	0.895025
WRKY23 6h root	24.25		14.9267		0.18	0.882703
WRKY23 6h root	24.28		14.9567		0.21	0.864537	0.015337	0.880755	-0.183333
WRKY24 6h root	21.33		12.0067		-2.74	6.6807
WRKY24 6h root	21.36		12.0367		-2.71	6.54322
WRKY24 6h root	21.41		12.0867		-2.66	6.32033	0.181865	6.51475	2.70333
WRKY25 6h root	28.31		18.9867		4.24	0.0529216
WRKY25 6h root	28.25		18.9267		4.18	0.0551689
WRKY25 6h root	28.29		18.9667		4.22	0.0536603	0.00114544	0.053917	-4.21333
WRKY26 6h root	23.04		13.7167		-1.03	2.04202
WRKY26 6h root	23.05		13.7267		-1.02	2.02792
WRKY26 6h root	23.03		13.7067		-1.04	2.05623	0.0141544	2.04206	1.03
WRKY27 6h root	24.63		15.3067		0.56	0.678302
WRKY27 6h root	24.68		15.3567		0.61	0.655197
WRKY27 6h root	24.65		15.3267		0.58	0.668964	0.0116233	0.667488	-0.583333
WRKY28 6h root	36.78		27.4567		12.71	0.000149248
WRKY28 6h root	36.86		27.5367		12.79	0.000141197
WRKY28 6h root	36.89		27.5667		12.82	0.000138291	5.67606e-06	0.000142912	-12.7733
WRKY29 6h root	35.1		25.7767		11.03	0.000478233
WRKY29 6h root	35.24		25.9167		11.17	0.000434005
WRKY29 6h root	35.17		25.8467		11.1	0.000455583	2.21158e-05	0.00045594	-11.1
WRKY30 6h root	24.47		15.1467		0.4	0.757858
WRKY30 6h root	24.39		15.0667		0.32	0.80107
WRKY30 6h root	24.26		14.9367		0.19	0.876606	0.0601025	0.811845	-0.303333
WRKY31 6h root	29.41		20.0867		5.34	0.0246888
WRKY31 6h root	29.53		20.2067		5.46	0.0227183
WRKY31 6h root	29.62		20.2967		5.55	0.0213444	0.00168105	0.0229172	-5.45
WRKY32 6h root	21.34		12.0167		-2.73	6.63456
WRKY32 6h root	21.32		11.9967		-2.75	6.72717
WRKY32 6h root	21.36		12.0367		-2.71	6.54322	0.0919782	6.63498	2.73
WRKY33 6h root	21.98		12.6567		-2.09	4.25748
WRKY33 6h root	22.03		12.7067		-2.04	4.11246
WRKY33 6h root	21.89		12.5667		-2.18	4.53154	0.212825	4.30049	2.10333
WRKY34 6h root	27.12		17.7967		3.05	0.120742
WRKY34 6h root	27.2		17.8767		3.13	0.114229
WRKY34 6h root	27.07		17.7467		3	0.125	0.00542474	0.11999	-3.06
WRKY35 6h root	27.65		18.3267		3.58	0.0836205
WRKY35 6h root	27.73		18.4067		3.66	0.0791098
WRKY35 6h root	27.85		18.5267		3.78	0.0727958	0.00543729	0.0785087	-3.67333
WRKY36 6h root	24.6		15.2767		0.53	0.692555
WRKY36 6h root	24.69		15.3667		0.62	0.650671
WRKY36 6h root	24.52		15.1967		0.45	0.732043	0.0406918	0.691756	-0.533333
WRKY37 6h root	27		17.6767		2.93	0.131215
WRKY37 6h root	26.91		17.5867		2.84	0.139661
WRKY37 6h root	27.02		17.6967		2.95	0.129408	0.00547301	0.133428	-2.90667
WRKY38 6h root	23.47		14.1467		-0.6	1.51572
WRKY38 6h root	23.51		14.1867		-0.56	1.47427
WRKY38 6h root	23.57		14.2467		-0.5	1.41421	0.051035	1.46807	0.553333
WRKY39 6h root	24.27		14.9467		0.2	0.870551
WRKY39 6h root	24.26		14.9367		0.19	0.876606
WRKY39 6h root	24.32		14.9967		0.25	0.840896	0.0191102	0.862684	-0.213333
WRKY40 6h root	21.8		12.4767		-2.27	4.82323
WRKY40 6h root	21.73		12.4067		-2.34	5.06303
WRKY40 6h root	21.75		12.4267		-2.32	4.99332	0.12335	4.95986	2.31
WRKY41 6h root	29.18		19.8567		5.11	0.0289559
WRKY41 6h root	29.24		19.9167		5.17	0.0277763
WRKY41 6h root	29.39		20.0667		5.32	0.0250334	0.00201248	0.0272552	-5.2
WRKY42 6h root	25.42		16.0967		1.35	0.392292
WRKY42 6h root	25.4		16.0767		1.33	0.397768
WRKY42 6h root	25.3		15.9767		1.23	0.426317	0.0182701	0.405459	-1.30333
WRKY43 6h root	23.51		14.1867		-0.56	1.47427
WRKY43 6h root	23.41		14.0867		-0.66	1.58008
WRKY43 6h root	23.5		14.1767		-0.57	1.48452	0.0583569	1.51296	0.596667
WRKY44 6h root	27.21		17.8867		3.14	0.11344
WRKY44 6h root	27.18		17.8567		3.11	0.115824
WRKY44 6h root	27.29		17.9667		3.22	0.107321	0.00438605	0.112195	-3.15667
WRKY45 6h root	26.03		16.7067		1.96	0.257028
WRKY45 6h root	25.96		16.6367		1.89	0.269807
WRKY45 6h root	26.09		16.7667		2.02	0.246558	0.0116435	0.257798	-1.95667
WRKY46 6h root	24.13		14.8067		0.06	0.959264
WRKY46 6h root	24.24		14.9167		0.17	0.888843
WRKY46 6h root	24.19		14.8667		0.12	0.920188	0.0352814	0.922765	-0.116667
WRKY47 6h root	38.58		29.2567		14.51	4.28603e-05
WRKY47 6h root	38.63		29.3067		14.56	4.14003e-05
WRKY47 6h root	38.74		29.4167		14.67	3.8361e-05	2.29536e-06	4.08738e-05	-14.58
WRKY48 6h root	24.91		15.5867		0.84	0.558644
WRKY48 6h root	24.74		15.4167		0.67	0.628507
WRKY48 6h root	24.83		15.5067		0.76	0.590496	0.0349768	0.592549	-0.756667
WRKY49 6h root	32.38		23.0567		8.31	0.00315094
WRKY49 6h root	32.61		23.2867		8.54	0.00268661
WRKY49 6h root	32.45		23.1267		8.38	0.00300171	0.000237056	0.00294642	-8.41
WRKY50 6h root	26.05		16.7267		1.98	0.25349
WRKY50 6h root	26.13		16.8067		2.06	0.239816
WRKY50 6h root	26.23		16.9067		2.16	0.223756	0.0148827	0.239021	-2.06667
WRKY51 6h root	22.04		12.7167		-2.03	4.08405
WRKY51 6h root	21.93		12.6067		-2.14	4.40762
WRKY51 6h root	21.98		12.6567		-2.09	4.25748	0.161926	4.24972	2.08667
WRKY52 6h root	24.2		14.8767		0.13	0.913831
WRKY52 6h root	24.17		14.8467		0.1	0.933033
WRKY52 6h root	24.09		14.7667		0.02	0.986233	0.0375074	0.944366	-0.0833333
WRKY53 6h root	23.3		13.9767		-0.77	1.70527
WRKY53 6h root	23.46		14.1367		-0.61	1.52626
WRKY53 6h root	23.44		14.1167		-0.63	1.54756	0.0977834	1.59303	0.67
WRKY54 6h root	27.06		17.7367		2.99	0.125869
WRKY54 6h root	27.13		17.8067		3.06	0.119908
WRKY54 6h root	27.05		17.7267		2.98	0.126745	0.00372041	0.124174	-3.01
WRKY55 6h root	23.26		13.9367		-0.81	1.75321
WRKY55 6h root	23.29		13.9667		-0.78	1.71713
WRKY55 6h root	23.25		13.9267		-0.82	1.76541	0.0251031	1.74525	0.803333
WRKY56 6h root	27.1		17.7767		3.03	0.122428
WRKY56 6h root	27.01		17.6867		2.94	0.130308
WRKY56 6h root	26.98		17.6567		2.91	0.133046	0.00551301	0.128594	-2.96
WRKY57 6h root	32.09		22.7667		8.02	0.00385247
WRKY57 6h root	32.13		22.8067		8.06	0.00374713
WRKY57 6h root	32.22		22.8967		8.15	0.00352051	0.000169633	0.0037067	-8.07667
WRKY58 6h root	33.44		24.1167		9.37	0.00151129
WRKY58 6h root	33.4		24.0767		9.33	0.00155378
WRKY58 6h root	33.45		24.1267		9.38	0.00150085	2.80344e-05	0.00152198	-9.36
WRKY59 6h root	35.99		26.6667		11.92	0.000258061
WRKY59 6h root	36.01		26.6867		11.94	0.000254508
WRKY59 6h root	36.07		26.7467		12	0.000244141	7.23289e-06	0.000252237	-11.9533
WRKY60 6h root	29.21		19.8867		5.14	0.02836
WRKY60 6h root	29.34		20.0167		5.27	0.0259162
WRKY60 6h root	29.26		19.9367		5.19	0.0273939	0.00123076	0.0272234	-5.2
WRKY61 6h root	23.97		14.6467		-0.1	1.07177
WRKY61 6h root	24.03		14.7067		-0.04	1.02811
WRKY61 6h root	23.91		14.5867		-0.16	1.11729	0.0445899	1.07239	0.1
WRKY62 6h root	25.14		15.8167		1.07	0.476319
WRKY62 6h root	25.1		15.7767		1.03	0.48971
WRKY62 6h root	25.02		15.6967		0.95	0.517632	0.0210783	0.494554	-1.01667
WRKY63 6h root	26.54		17.2167		2.47	0.180491
WRKY63 6h root	26.52		17.1967		2.45	0.183011
WRKY63 6h root	26.59		17.2667		2.52	0.174343	0.00445867	0.179282	-2.48
WRKY64 6h root	36.46		27.1367		12.39	0.000186311
WRKY64 6h root	36.56		27.2367		12.49	0.000173834
WRKY64 6h root	36.58		27.2567		12.51	0.000171441	7.98446e-06	0.000177195	-12.4633
WRKY65 6h root	33.22		23.8967		9.15	0.00176025
WRKY65 6h root	33.38		24.0567		9.31	0.00157547
WRKY65 6h root	33.49		24.1667		9.42	0.00145981	0.00015154	0.00159851	-9.29333
WRKY66 6h root	25.48		16.1567		1.41	0.376312
WRKY66 6h root	25.63		16.3067		1.56	0.339151
WRKY66 6h root	25.55		16.2267		1.48	0.358489	0.0185854	0.357984	-1.48333
WRKY67 6h root	28.12		18.7967		4.05	0.060371
WRKY67 6h root	28.05		18.7267		3.98	0.0633725
WRKY67 6h root	28.19		18.8667		4.12	0.0575117	0.00293066	0.0604184	-4.05
WRKY68 6h root	28.36		19.0367		4.29	0.0511189
WRKY68 6h root	28.31		18.9867		4.24	0.0529216
WRKY68 6h root	28.34		19.0167		4.27	0.0518325	0.000907847	0.0519576	-4.26667
18S 12h root	12.24	12.2333
18S 12h root	12.24
18S 12h root	12.22
WRKY1 12h root	32.25		20.0167		5.27	0.0259162
WRKY1 12h root	32.29		20.0567		5.31	0.0252076
WRKY1 12h root	32.2		19.9667		5.22	0.0268302	0.000813468	0.0259847	-5.26667
WRKY2 12h root	36.44		24.2067		9.46	0.0014199
WRKY2 12h root	36.38		24.1467		9.4	0.00148019
WRKY2 12h root	36.33		24.0967		9.35	0.00153239	5.62964e-05	0.00147749	-9.40333
WRKY3 12h root	26.34		14.1067		-0.64	1.55833
WRKY3 12h root	26.41		14.1767		-0.57	1.48452
WRKY3 12h root	26.35		14.1167		-0.63	1.54756	0.0398693	1.53014	0.613333
WRKY4 12h root	29.17		16.9367		2.19	0.219151
WRKY4 12h root	29.01		16.7767		2.03	0.244855
WRKY4 12h root	29.38		17.1467		2.4	0.189465	0.0277191	0.217824	-2.20667
WRKY5 12h root	35.57		23.3367		8.59	0.00259509
WRKY5 12h root	35.46		23.2267		8.48	0.00280069
WRKY5 12h root	35.5		23.2667		8.52	0.00272411	0.000103911	0.00270663	-8.53
WRKY6 12h root	35.43		23.1967		8.45	0.00285954
WRKY6 12h root	35.32		23.0867		8.34	0.0030861
WRKY6 12h root	35.26		23.0267		8.28	0.00321715	0.000180918	0.00305426	-8.35667
WRKY7 12h root	33.25		21.0167		6.27	0.0129581
WRKY7 12h root	33.29		21.0567		6.31	0.0126038
WRKY7 12h root	33.16		20.9267		6.18	0.0137922	0.000610155	0.013118	-6.25333
WRKY8 12h root	30.98		18.7467		4	0.0625
WRKY8 12h root	30.84		18.6067		3.86	0.0688691
WRKY8 12h root	30.64		18.4067		3.66	0.0791098	0.00837976	0.0701596	-3.84
WRKY9 12h root	29.22		16.9867		2.24	0.211686
WRKY9 12h root	29.07		16.8367		2.09	0.234881
WRKY9 12h root	29.16		16.9267		2.18	0.220676	0.0116945	0.222414	-2.17
WRKY10 12h root	30.19		17.9567		3.21	0.108067
WRKY10 12h root	30.28		18.0467		3.3	0.101532
WRKY10 12h root	30.2		17.9667		3.22	0.107321	0.00357737	0.10564	-3.24333
WRKY11 12h root	35.02		22.7867		8.04	0.00379943
WRKY11 12h root	35.07		22.8367		8.09	0.00367001
WRKY11 12h root	35.05		22.8167		8.07	0.00372124	6.51776e-05	0.00373023	-8.06667
WRKY12 12h root	31.18		18.9467		4.2	0.0544094
WRKY12 12h root	30.87		18.6367		3.89	0.0674518
WRKY12 12h root	30.98		18.7467		4	0.0625	0.00658383	0.0614537	-4.03
WRKY13 12h root	37.26		25.0267		10.28	0.000804288
WRKY13 12h root	37.07		24.8367		10.09	0.000917503
WRKY13 12h root	37.12		24.8867		10.14	0.000886249	5.84693e-05	0.000869347	-10.17
WRKY14 12h root	27.24		15.0067		0.26	0.835088
WRKY14 12h root	27.22		14.9867		0.24	0.846745
WRKY14 12h root	27.17		14.9367		0.19	0.876606	0.0214137	0.852813	-0.23
WRKY15 12h root	28.35		16.1167		1.37	0.386891
WRKY15 12h root	28.34		16.1067		1.36	0.389582
WRKY15 12h root	28.36		16.1267		1.38	0.384219	0.00268175	0.386897	-1.37
WRKY16 12h root	28.72		16.4867		1.74	0.29937
WRKY16 12h root	28.79		16.5567		1.81	0.285191
WRKY16 12h root	28.75		16.5167		1.77	0.293209	0.00710961	0.29259	-1.77333
WRKY17 12h root	28.81		16.5767		1.83	0.281265
WRKY17 12h root	28.93		16.6967		1.95	0.258816
WRKY17 12h root	29.05		16.8167		2.07	0.238159	0.0215588	0.259413	-1.95
WRKY18 12h root	30.85		18.6167		3.87	0.0683934
WRKY18 12h root	30.64		18.4067		3.66	0.0791098
WRKY18 12h root	30.52		18.2867		3.54	0.0859714	0.00885917	0.0778248	-3.69
WRKY19 12h root	32.14		19.9067		5.16	0.0279695
WRKY19 12h root	32.11		19.8767		5.13	0.0285572
WRKY19 12h root	32.07		19.8367		5.09	0.0293601	0.000698045	0.028629	-5.12667
WRKY20 12h root	35.72		23.4867		8.74	0.00233883
WRKY20 12h root	35.61		23.3767		8.63	0.00252413
WRKY20 12h root	35.67		23.4367		8.69	0.0024213	9.28365e-05	0.00242809	-8.68667
WRKY21 12h root	32.01		19.7767		5.03	0.0306069
WRKY21 12h root	31.93		19.6967		4.95	0.032352
WRKY21 12h root	31.92		19.6867		4.94	0.0325771	0.0010784	0.0318453	-4.97333
WRKY22 12h root	31.15		18.9167		4.17	0.0555527
WRKY22 12h root	30.99		18.7567		4.01	0.0620683
WRKY22 12h root	30.91		18.6767		3.93	0.0656073	0.00510022	0.0610761	-4.03667
WRKY23 12h root	28.37		16.1367		1.39	0.381565
WRKY23 12h root	28.31		16.0767		1.33	0.397768
WRKY23 12h root	28.48		16.2467		1.5	0.353553	0.0223687	0.377629	-1.40667
WRKY24 12h root	25.3		13.0667		-1.68	3.20428
WRKY24 12h root	25.32		13.0867		-1.66	3.16017
WRKY24 12h root	25.3		13.0667		-1.68	3.20428	0.0254694	3.18957	1.67333
WRKY25 12h root	32.73		20.4967		5.75	0.0185814
WRKY25 12h root	32.58		20.3467		5.6	0.0206173
WRKY25 12h root	32.98		20.7467		6	0.015625	0.00251026	0.0182746	-5.78333
WRKY26 12h root	26.77		14.5367		-0.21	1.15669
WRKY26 12h root	26.85		14.6167		-0.13	1.09429
WRKY26 12h root	26.92		14.6867		-0.06	1.04247	0.0571926	1.09782	0.133333
WRKY27 12h root	29.17		16.9367		2.19	0.219151
WRKY27 12h root	29.18		16.9467		2.2	0.217638
WRKY27 12h root	29.27		17.0367		2.29	0.204476	0.00807172	0.213755	-2.22667
WRKY28 12h root	36.74		24.5067		9.76	0.00115331
WRKY28 12h root	36.69		24.4567		9.71	0.00119398
WRKY28 12h root	37.81		25.5767		10.83	0.000549345	0.000361015	0.000965548	-10.1
WRKY29 12h root	34.98		22.7467		8	0.00390625
WRKY29 12h root	34.87		22.6367		7.89	0.00421574
WRKY29 12h root	35.03		22.7967		8.05	0.00377319	0.000227059	0.00396506	-7.98
WRKY30 12h root	28.94		16.7067		1.96	0.257028
WRKY30 12h root	28.73		16.4967		1.75	0.297302
WRKY30 12h root	28.51		16.2767		1.53	0.346277	0.0446951	0.300203	-1.74667
WRKY31 12h root	36.72		24.4867		9.74	0.00116941
WRKY31 12h root	36.36		24.1267		9.38	0.00150085
WRKY31 12h root	36.52		24.2867		9.54	0.0013433	0.000165788	0.00133786	-9.55333
WRKY32 12h root	25.83		13.5967		-1.15	2.21914
WRKY32 12h root	25.87		13.6367		-1.11	2.15846
WRKY32 12h root	25.85		13.6167		-1.13	2.18859	0.0303415	2.18873	1.13
WRKY33 12h root	24.21		11.9767		-2.77	6.82108
WRKY33 12h root	24.39		12.1567		-2.59	6.02099
WRKY33 12h root	24.32		12.0867		-2.66	6.32033	0.404249	6.38747	2.67333
WRKY34 12h root	31.32		19.0867		4.34	0.0493776
WRKY34 12h root	31.46		19.2267		4.48	0.0448111
WRKY34 12h root	31.23		18.9967		4.25	0.052556	0.00389314	0.0489149	-4.35667
WRKY35 12h root	29.32		17.0867		2.34	0.19751
WRKY35 12h root	29.45		17.2167		2.47	0.180491
WRKY35 12h root	29.58		17.3467		2.6	0.164938	0.0162914	0.18098	-2.47
WRKY36 12h root	26.14		13.9067		-0.84	1.79005
WRKY36 12h root	26.34		14.1067		-0.64	1.55833
WRKY36 12h root	26.4		14.1667		-0.58	1.49485	0.155385	1.61441	0.686667
WRKY37 12h root	28.39		16.1567		1.41	0.376312
WRKY37 12h root	28.37		16.1367		1.39	0.381565
WRKY37 12h root	28.27		16.0367		1.29	0.408951	0.0175258	0.388943	-1.36333
WRKY38 12h root	25.5		13.2667		-1.48	2.78949
WRKY38 12h root	25.39		13.1567		-1.59	3.01049
WRKY38 12h root	25.48		13.2467		-1.5	2.82843	0.117975	2.87614	1.52333
WRKY39 12h root	27.13		14.8967		0.15	0.90125
WRKY39 12h root	27.06		14.8267		0.08	0.946058
WRKY39 12h root	27.08		14.8467		0.1	0.933033	0.0230487	0.92678	-0.11
WRKY40 12h root	24.57		12.3367		-2.41	5.31474
WRKY40 12h root	24.4		12.1667		-2.58	5.9794
WRKY40 12h root	24.47		12.2367		-2.51	5.6962	0.333535	5.66345	2.5
WRKY41 12h root	30.04		17.8067		3.06	0.119908
WRKY41 12h root	30.13		17.8967		3.15	0.112656
WRKY41 12h root	29.9		17.6667		2.92	0.132127	0.00984052	0.121564	-3.04333
WRKY42 12h root	27.21		14.9767		0.23	0.852635
WRKY42 12h root	27.2		14.9667		0.22	0.858565
WRKY42 12h root	27.1		14.8667		0.12	0.920188	0.0374073	0.877129	-0.19
WRKY43 12h root	25.44		13.2067		-1.54	2.90795
WRKY43 12h root	25.32		13.0867		-1.66	3.16017
WRKY43 12h root	25.26		13.0267		-1.72	3.29436	0.19619	3.12082	1.64
WRKY44 12h root	28.73		16.4967		1.75	0.297302
WRKY44 12h root	28.67		16.4367		1.69	0.309927
WRKY44 12h root	28.65		16.4167		1.67	0.314253	0.00880784	0.307161	-1.70333
WRKY45 12h root	27.78		15.5467		0.8	0.574349
WRKY45 12h root	27.72		15.4867		0.74	0.598739
WRKY45 12h root	27.75		15.5167		0.77	0.586417	0.0121953	0.586502	-0.77
WRKY46 12h root	25.9		13.6667		-1.08	2.11404
WRKY46 12h root	25.83		13.5967		-1.15	2.21914
WRKY46 12h root	25.87		13.6367		-1.11	2.15846	0.0527607	2.16388	1.11333
WRKY47 12h root	37.86		25.6267		10.88	0.000530632
WRKY47 12h root	37.73		25.4967		10.75	0.000580668
WRKY47 12h root	37.71		25.4767		10.73	0.000588773	3.14897e-05	0.000566691	-10.7867
WRKY48 12h root	27.28		15.0467		0.3	0.812252
WRKY48 12h root	27.36		15.1267		0.38	0.768438
WRKY48 12h root	27.51		15.2767		0.53	0.692555	0.0605605	0.757748	-0.403333
WRKY49 12h root	35.52		23.2867		8.54	0.00268661
WRKY49 12h root	35.76		23.5267		8.78	0.00227487
WRKY49 12h root	35.78		23.5467		8.8	0.00224355	0.000247253	0.00240168	-8.70667
WRKY50 12h root	28.39		16.1567		1.41	0.376312
WRKY50 12h root	28.25		16.0167		1.27	0.41466
WRKY50 12h root	28.15		15.9167		1.17	0.444421	0.0341449	0.411798	-1.28333
WRKY51 12h root	24.42		12.1867		-2.56	5.89708
WRKY51 12h root	24.37		12.1367		-2.61	6.10504
WRKY51 12h root	24.4		12.1667		-2.58	5.9794	0.104729	5.99384	2.58333
WRKY52 12h root	26.35		14.1167		-0.63	1.54756
WRKY52 12h root	26.36		14.1267		-0.62	1.53688
WRKY52 12h root	26.39		14.1567		-0.59	1.50525	0.0220055	1.5299	0.613333
WRKY53 12h root	26.03		13.7967		-0.95	1.93187
WRKY53 12h root	26.04		13.8067		-0.94	1.91853
WRKY53 12h root	26.05		13.8167		-0.93	1.90528	0.0132984	1.91856	0.94
WRKY54 12h root	28.29		16.0567		1.31	0.403321
WRKY54 12h root	28.31		16.0767		1.33	0.397768
WRKY54 12h root	28.3		16.0667		1.32	0.400535	0.00277632	0.400541	-1.32
WRKY55 12h root	25.19		12.9567		-1.79	3.45815
WRKY55 12h root	25.15		12.9167		-1.83	3.55537
WRKY55 12h root	25.05		12.8167		-1.93	3.81055	0.182006	3.60802	1.85
WRKY56 12h root	27.64		15.4067		0.66	0.632878
WRKY56 12h root	27.75		15.5167		0.77	0.586417
WRKY56 12h root	27.86		15.6267		0.88	0.543367	0.0447663	0.587554	-0.77
WRKY57 12h root	33.65		21.4167		6.67	0.00982042
WRKY57 12h root	33.97		21.7367		6.99	0.00786684
WRKY57 12h root	33.84		21.6067		6.86	0.00860863	0.000986166	0.0087653	-6.84
WRKY58 12h root	34.52		22.2867		7.54	0.00537321
WRKY58 12h root	34.33		22.0967		7.35	0.00612956
WRKY58 12h root	34.1		21.8667		7.12	0.00718897	0.000912083	0.00623058	-7.33667
WRKY59 12h root	35.83		23.5967		8.85	0.00216713
WRKY59 12h root	35.82		23.5867		8.84	0.0021822
WRKY59 12h root	35.77		23.5367		8.79	0.00225916	4.93602e-05	0.00220283	-8.82667
WRKY60 12h root	30.68		18.4467		3.7	0.0769465
WRKY60 12h root	30.61		18.3767		3.63	0.0807721
WRKY60 12h root	30.57		18.3367		3.59	0.0830429	0.00308103	0.0802538	-3.64
WRKY61 12h root	28.08		15.8467		1.1	0.466516
WRKY61 12h root	27.99		15.7567		1.01	0.496546
WRKY61 12h root	28.18		15.9467		1.2	0.435275	0.0306375	0.466113	-1.10333
WRKY62 12h root	27.15		14.9167		0.17	0.888843
WRKY62 12h root	27.07		14.8367		0.09	0.939523
WRKY62 12h root	26.99		14.7567		0.01	0.993092	0.0521316	0.940486	-0.09
WRKY63 12h root	27.45		15.2167		0.47	0.721965
WRKY63 12h root	27.35		15.1167		0.37	0.773782
WRKY63 12h root	27.29		15.0567		0.31	0.806642	0.0426908	0.767463	-0.383333
WRKY64 12h root	36.78		24.5467		9.8	0.00112178
WRKY64 12h root	36.84		24.6067		9.86	0.00107608
WRKY64 12h root	36.86		24.6267		9.88	0.00106126	3.15417e-05	0.00108637	-9.84667
WRKY65 12h root	32.77		20.5367		5.79	0.0180733
WRKY65 12h root	32.67		20.4367		5.69	0.0193704
WRKY65 12h root	32.84		20.6067		5.86	0.0172173	0.00108409	0.0182203	-5.78
WRKY66 12h root	26.55		14.3167		-0.43	1.34723
WRKY66 12h root	26.26		14.0267		-0.72	1.64718
WRKY66 12h root	26.37		14.1367		-0.61	1.52626	0.150909	1.50689	0.586667
WRKY67 12h root	31.18		18.9467		4.2	0.0544094
WRKY67 12h root	31.09		18.8567		4.11	0.0579118
WRKY67 12h root	31.14		18.9067		4.16	0.0559391	0.00175584	0.0560867	-4.15667
WRKY68 12h root	29.13		16.8967		2.15	0.225313
WRKY68 12h root	29.34		17.1067		2.36	0.194791
WRKY68 12h root	29.24		17.0067		2.26	0.208772	0.0152786	0.209625	-2.25667
18S 24h root	8.73	8.74667
18S 24h root	8.66
18S 24h root	8.85
WRKY1 24h root	27.65		18.9033		4.15667	0.0560685
WRKY1 24h root	27.87		19.1233		4.37667	0.0481384
WRKY1 24h root	27.74		18.9933		4.24667	0.0526776	0.00397884	0.0522948	-4.26
WRKY2 24h root	33.33		24.5833		9.83667	0.00109362
WRKY2 24h root	33.4		24.6533		9.90667	0.00104183
WRKY2 24h root	33.41		24.6633		9.91667	0.00103463	3.21838e-05	0.00105669	-9.88667
WRKY3 24h root	22.42		13.6733		-1.07333	2.10429
WRKY3 24h root	22.53		13.7833		-0.963333	1.94981
WRKY3 24h root	22.63		13.8833		-0.863333	1.81924	0.142693	1.95778	0.966667
WRKY4 24h root	25.01		16.2633		1.51667	0.349492
WRKY4 24h root	25.22		16.4733		1.72667	0.302149
WRKY4 24h root	25.11		16.3633		1.61667	0.326088	0.0236721	0.32591	-1.62
WRKY5 24h root	28.62		19.8733		5.12667	0.0286233
WRKY5 24h root	28.65		19.9033		5.15667	0.0280342
WRKY5 24h root	28.61		19.8633		5.11667	0.0288224	0.000409839	0.0284933	-5.13333
WRKY6 24h root	34.3		25.5533		10.8067	0.000558302
WRKY6 24h root	34.36		25.6133		10.8667	0.000535559
WRKY6 24h root	34.22		25.4733		10.7267	0.000590135	2.7414e-05	0.000561332	-10.8
WRKY7 24h root	27.49		18.7433		3.99667	0.0626446
WRKY7 24h root	27.45		18.7033		3.95667	0.0644058
WRKY7 24h root	27.45		18.7033		3.95667	0.0644058	0.00101682	0.0638187	-3.97
WRKY8 24h root	26.59		17.8433		3.09667	0.116899
WRKY8 24h root	26.54		17.7933		3.04667	0.121021
WRKY8 24h root	26.55		17.8033		3.05667	0.120185	0.00217923	0.119369	-3.06667
WRKY9 24h root	25.3		16.5533		1.80667	0.285851
WRKY9 24h root	25.28		16.5333		1.78667	0.289841
WRKY9 24h root	25.33		16.5833		1.83667	0.279968	0.00496666	0.28522	-1.81
WRKY10 24h root	26.58		17.8333		3.08667	0.117712
WRKY10 24h root	26.63		17.8833		3.13667	0.113702
WRKY10 24h root	26.71		17.9633		3.21667	0.107569	0.00510845	0.112994	-3.14667
WRKY11 24h root	31.51		22.7633		8.01667	0.00386138
WRKY11 24h root	31.58		22.8333		8.08667	0.0036785
WRKY11 24h root	31.54		22.7933		8.04667	0.00378192	9.17024e-05	0.00377393	-8.05
WRKY12 24h root	27.62		18.8733		4.12667	0.0572466
WRKY12 24h root	27.64		18.8933		4.14667	0.0564585
WRKY12 24h root	27.67		18.9233		4.17667	0.0552966	0.000980966	0.0563339	-4.15
WRKY13 24h root	35.95		27.2033		12.4567	0.000177897
WRKY13 24h root	36.07		27.3233		12.5767	0.000163699
WRKY13 24h root	35.99		27.2433		12.4967	0.000173033	7.21548e-06	0.000171543	-12.51
WRKY14 24h root	22.6		13.8533		-0.893333	1.85746
WRKY14 24h root	22.75		14.0033		-0.743333	1.67404
WRKY14 24h root	22.65		13.9033		-0.843333	1.79419	0.0931701	1.77523	0.826667
WRKY15 24h root	23.69		14.9433		0.196667	0.872564
WRKY15 24h root	23.82		15.0733		0.326667	0.797377
WRKY15 24h root	23.79		15.0433		0.296667	0.814131	0.0394722	0.828024	-0.273333
WRKY16 24h root	24.42		15.6733		0.926667	0.526072
WRKY16 24h root	24.43		15.6833		0.936667	0.522439
WRKY16 24h root	24.4		15.6533		0.906667	0.533416	0.00559227	0.527309	-0.923333
WRKY17 24h root	25.11		16.3633		1.61667	0.326088
WRKY17 24h root	25.09		16.3433		1.59667	0.33064
WRKY17 24h root	25.15		16.4033		1.65667	0.317171	0.00685132	0.324633	-1.62333
WRKY18 24h root	27.4		18.6533		3.90667	0.066677
WRKY18 24h root	27.31		18.5633		3.81667	0.070969
WRKY18 24h root	27.35		18.6033		3.85667	0.0690284	0.00214928	0.0688915	-3.86
WRKY19 24h root	29.17		20.4233		5.67667	0.0195503
WRKY19 24h root	29.18		20.4333		5.68667	0.0194152
WRKY19 24h root	29.15		20.4033		5.65667	0.0198232	0.000207824	0.0195962	-5.67333
WRKY20 24h root	32.29		23.5433		8.79667	0.00224874
WRKY20 24h root	32.2		23.4533		8.70667	0.00239349
WRKY20 24h root	32.25		23.5033		8.75667	0.00231196	7.25687e-05	0.00231807	-8.75333
WRKY21 24h root	28.12		19.3733		4.62667	0.0404794
WRKY21 24h root	28.07		19.3233		4.57667	0.0419069
WRKY21 24h root	28.16		19.4133		4.66667	0.0393725	0.00127058	0.0405863	-4.62333
WRKY22 24h root	29.69		20.9433		6.19667	0.0136338
WRKY22 24h root	29.64		20.8933		6.14667	0.0141146
WRKY22 24h root	29.6		20.8533		6.10667	0.0145114	0.000439475	0.0140866	-6.15
WRKY23 24h root	24.42		15.6733		0.926667	0.526072
WRKY23 24h root	24.42		15.6733		0.926667	0.526072
WRKY23 24h root	24.61		15.8633		1.11667	0.461158	0.0374783	0.504434	-0.99
WRKY24 24h root	21.7		12.9533		-1.79333	3.46615
WRKY24 24h root	21.59		12.8433		-1.90333	3.74076
WRKY24 24h root	21.46		12.7133		-2.03333	4.0935	0.314483	3.7668	1.91
WRKY25 24h root	28.26		19.5133		4.76667	0.0367359
WRKY25 24h root	28.14		19.3933		4.64667	0.0399222
WRKY25 24h root	28.29		19.5433		4.79667	0.0359799	0.00209227	0.037546	-4.73667
WRKY26 24h root	22.46		13.7133		-1.03333	2.04675
WRKY26 24h root	22.42		13.6733		-1.07333	2.10429
WRKY26 24h root	22.41		13.6633		-1.08333	2.11893	0.0381554	2.08999	1.06333
WRKY27 24h root	25.53		16.7833		2.03667	0.243726
WRKY27 24h root	25.37		16.6233		1.87667	0.272312
WRKY27 24h root	25.55		16.8033		2.05667	0.240371	0.0175531	0.252136	-1.99
WRKY28 24h root	36.62		27.8733		13.1267	0.00011181
WRKY28 24h root	36.58		27.8333		13.0867	0.000114953
WRKY28 24h root	36.49		27.7433		12.9967	0.000122353	5.41277e-06	0.000116372	-13.07
WRKY29 24h root	34.64		25.8933		11.1467	0.000441082
WRKY29 24h root	34.56		25.8133		11.0667	0.000466231
WRKY29 24h root	34.6		25.8533		11.1067	0.000453482	1.25752e-05	0.000453598	-11.1067
WRKY30 24h root	24.28		15.5333		0.786667	0.579682
WRKY30 24h root	24.4		15.6533		0.906667	0.533416
WRKY30 24h root	24.36		15.6133		0.866667	0.548412	0.023605	0.553837	-0.853333
WRKY31 24h root	28.43		19.6833		4.93667	0.0326524
WRKY31 24h root	28.49		19.7433		4.99667	0.0313223
WRKY31 24h root	28.46		19.7133		4.96667	0.0319804	0.000665074	0.031985	-4.96667
WRKY32 24h root	22.29		13.5433		-1.20333	2.30271
WRKY32 24h root	22.25		13.5033		-1.24333	2.36745
WRKY32 24h root	22.26		13.5133		-1.23333	2.3511	0.0336639	2.34042	1.22667
WRKY33 24h root	22.26		13.5133		-1.23333	2.3511
WRKY33 24h root	22.48		13.7333		-1.01333	2.01857
WRKY33 24h root	22.47		13.7233		-1.02333	2.03261	0.188062	2.13409	1.09
WRKY34 24h root	27.24		18.4933		3.74667	0.0744974
WRKY34 24h root	27.32		18.5733		3.82667	0.0704788
WRKY34 24h root	27.32		18.5733		3.82667	0.0704788	0.00232012	0.0718183	-3.8
WRKY35 24h root	27.49		18.7433		3.99667	0.0626446
WRKY35 24h root	27.35		18.6033		3.85667	0.0690284
WRKY35 24h root	27.4		18.6533		3.90667	0.066677	0.00322858	0.0661167	-3.92
WRKY36 24h root	24.4		15.6533		0.906667	0.533416
WRKY36 24h root	24.46		15.7133		0.966667	0.511687
WRKY36 24h root	24.45		15.7033		0.956667	0.515246	0.0116546	0.520116	-0.943333
WRKY37 24h root	26.89		18.1433		3.39667	0.0949514
WRKY37 24h root	26.8		18.0533		3.30667	0.101063
WRKY37 24h root	26.87		18.1233		3.37667	0.0962769	0.0032152	0.0974306	-3.36
WRKY38 24h root	23.18		14.4333		-0.313333	1.24258
WRKY38 24h root	23.18		14.4333		-0.313333	1.24258
WRKY38 24h root	23.14		14.3933		-0.353333	1.27751	0.0201689	1.25422	0.326667
WRKY39 24h root	25.26		16.5133		1.76667	0.293887
WRKY39 24h root	25.2		16.4533		1.70667	0.306367
WRKY39 24h root	25.3		16.5533		1.80667	0.285851	0.0103381	0.295368	-1.76
WRKY40 24h root	22.35		13.6033		-1.14333	2.20891
WRKY40 24h root	22.26		13.5133		-1.23333	2.3511
WRKY40 24h root	22.38		13.6333		-1.11333	2.16345	0.0978903	2.24115	1.16333
WRKY41 24h root	29.55		20.8033		6.05667	0.0150232
WRKY41 24h root	29.31		20.5633		5.81667	0.0177423
WRKY41 24h root	29.38		20.6333		5.88667	0.0169019	0.0013922	0.0165558	-5.92
WRKY42 24h root	25.53		16.7833		2.03667	0.243726
WRKY42 24h root	25.61		16.8633		2.11667	0.230579
WRKY42 24h root	25.44		16.6933		1.94667	0.259415	0.0144366	0.244573	-2.03333
WRKY43 24h root	23.11		14.3633		-0.383333	1.30435
WRKY43 24h root	23.09		14.3433		-0.403333	1.32256
WRKY43 24h root	23.07		14.3233		-0.423333	1.34102	0.0183353	1.32264	0.403333
WRKY44 24h root	27.17		18.4233		3.67667	0.0782011
WRKY44 24h root	26.96		18.2133		3.46667	0.0904543
WRKY44 24h root	27.13		18.3833		3.63667	0.0803997	0.00653287	0.0830184	-3.59333
WRKY45 24h root	25.95		17.2033		2.45667	0.182167
WRKY45 24h root	26.04		17.2933		2.54667	0.17115
WRKY45 24h root	26.13		17.3833		2.63667	0.160799	0.0106856	0.171372	-2.54667
WRKY46 24h root	24.17		15.4233		0.676667	0.625609
WRKY46 24h root	24.08		15.3333		0.586667	0.66588
WRKY46 24h root	23.98		15.2333		0.486667	0.713672	0.044085	0.668387	-0.583333
WRKY47 24h root	36.96		28.2133		13.4667	8.83343e-05
WRKY47 24h root	36.84		28.0933		13.3467	9.5996e-05
WRKY47 24h root	36.89		28.1433		13.3967	9.2726e-05	3.84449e-06	9.23521e-05	-13.4033
WRKY48 24h root	25.07		16.3233		1.57667	0.335256
WRKY48 24h root	25		16.2533		1.50667	0.351923
WRKY48 24h root	25.1		16.3533		1.60667	0.328356	0.0121163	0.338512	-1.56333
WRKY49 24h root	31.56		22.8133		8.06667	0.00372985
WRKY49 24h root	31.66		22.9133		8.16667	0.00348007
WRKY49 24h root	31.49		22.7433		7.99667	0.00391529	0.000218398	0.0037084	-8.07667
WRKY50 24h root	26.16		17.4133		2.66667	0.15749
WRKY50 24h root	26.1		17.3533		2.60667	0.164178
WRKY50 24h root	26.19		17.4433		2.69667	0.154249	0.00506325	0.158639	-2.65667
WRKY51 24h root	22.38		13.6333		-1.11333	2.16345
WRKY51 24h root	22.28		13.5333		-1.21333	2.31873
WRKY51 24h root	22.35		13.6033		-1.14333	2.20891	0.0798312	2.23036	1.15667
WRKY52 24h root	24.33		15.5833		0.836667	0.559936
WRKY52 24h root	24.19		15.4433		0.696667	0.616996
WRKY52 24h root	24.29		15.5433		0.796667	0.575678	0.02947	0.584203	-0.776667
WRKY53 24h root	23.47		14.7233		-0.0233333	1.0163
WRKY53 24h root	23.47		14.7233		-0.0233333	1.0163
WRKY53 24h root	23.49		14.7433		-0.00333333	1.00231	0.00807815	1.01164	0.0166667
WRKY54 24h root	26.15		17.4033		2.65667	0.158586
WRKY54 24h root	26.14		17.3933		2.64667	0.159689
WRKY54 24h root	26.22		17.4733		2.72667	0.151075	0.00468742	0.15645	-2.67667
WRKY55 24h root	23.07		14.3233		-0.423333	1.34102
WRKY55 24h root	22.9		14.1533		-0.593333	1.50873
WRKY55 24h root	22.99		14.2433		-0.503333	1.41748	0.0839616	1.42241	0.506667
WRKY56 24h root	26.25		17.5033		2.75667	0.147966
WRKY56 24h root	26.22		17.4733		2.72667	0.151075
WRKY56 24h root	26.33		17.5833		2.83667	0.139984	0.00572095	0.146341	-2.77333
WRKY57 24h root	32.17		23.4233		8.67667	0.00244379
WRKY57 24h root	31.99		23.2433		8.49667	0.00276853
WRKY57 24h root	32.15		23.4033		8.65667	0.0024779	0.000178458	0.0025634	-8.61
WRKY58 24h root	32.24		23.4933		8.74667	0.00232804
WRKY58 24h root	32.38		23.6333		8.88667	0.00211274
WRKY58 24h root	32.32		23.5733		8.82667	0.00220246	0.000108146	0.00221442	-8.82
WRKY59 24h root	36.12		27.3733		12.6267	0.000158123
WRKY59 24h root	36.06		27.3133		12.5667	0.000164838
WRKY59 24h root	36.07		27.3233		12.5767	0.000163699	3.59349e-06	0.00016222	-12.59
WRKY60 24h root	29.18		20.4333		5.68667	0.0194152
WRKY60 24h root	29.4		20.6533		5.90667	0.0166693
WRKY60 24h root	29.3		20.5533		5.80667	0.0178657	0.00137677	0.0179834	-5.8
WRKY61 24h root	25.31		16.5633		1.81667	0.283876
WRKY61 24h root	25.32		16.5733		1.82667	0.281915
WRKY61 24h root	25.39		16.6433		1.89667	0.268563	0.00833276	0.278118	-1.84667
WRKY62 24h root	24.95		16.2033		1.45667	0.364334
WRKY62 24h root	24.93		16.1833		1.43667	0.36942
WRKY62 24h root	24.86		16.1133		1.36667	0.387786	0.0123369	0.373847	-1.42
WRKY63 24h root	26.3		17.5533		2.80667	0.142925
WRKY63 24h root	26.33		17.5833		2.83667	0.139984
WRKY63 24h root	26.07		17.3233		2.57667	0.167628	0.0151825	0.150179	-2.74
WRKY64 24h root	36.56		27.8133		13.0667	0.000116558
WRKY64 24h root	36.67		27.9233		13.1767	0.000108001
WRKY64 24h root	36.71		27.9633		13.2167	0.000105048	5.97802e-06	0.000109869	-13.1533
WRKY65 24h root	32.87		24.1233		9.37667	0.00150433
WRKY65 24h root	32.73		23.9833		9.23667	0.00165762
WRKY65 24h root	32.68		23.9333		9.18667	0.00171608	0.00010936	0.00162601	-9.26667
WRKY66 24h root	24.35		15.6033		0.856667	0.552227
WRKY66 24h root	24.36		15.6133		0.866667	0.548412
WRKY66 24h root	24.37		15.6233		0.876667	0.544624	0.00380134	0.548421	-0.866667
WRKY67 24h root	27.45		18.7033		3.95667	0.0644058
WRKY67 24h root	27.34		18.5933		3.84667	0.0695085
WRKY67 24h root	27.37		18.6233		3.87667	0.068078	0.00263217	0.0673308	-3.89333
WRKY68 24h root	27.51		18.7633		4.01667	0.0617821
WRKY68 24h root	27.64		18.8933		4.14667	0.0564585
WRKY68 24h root	27.57		18.8233		4.07667	0.0592654	0.00266316	0.0591687	-4.08
