# Supplementary material for: Genome-Wide Identification and Characterization of WRKY Transcription Factors in Betula platyphylla Suk. and Their Responses to Abiotic Stresses
Source: Int J Mol Sci. 2023 Oct 8;24(19):15000. doi: 10.3390/ijms241915000 (PMC10573109; doi:10.3390/ijms241915000)
Supplement: Supplementary file 1 [file ijms-24-15000-s001.zip › Table S8 qRT-PCR data of the relative expression levels of BpWRKYs under salt treatment.xlsx]

## Sheet: Sheet1
Sample Name	Cт		ΔCt		ΔΔCt	2-ΔΔCt	SD	Average Exp. Level	-ΔΔCt
18S 0h root	10.15	10.1267
18S 0h root	10.13
18S 0h root	10.1
WRKY1 0h root	26.81		16.6833	16.73	-0.0466667	1.03288
WRKY1 0h root	27.1		16.9733		0.243333	0.844791
WRKY1 0h root	26.66		16.5333		-0.196667	1.14605	0.152173	1.0079	1.18424e-15
WRKY2 0h root	33.66		23.5333		6.80333	0.0089535
WRKY2 0h root	33.46		23.3333		6.60333	0.0102849
WRKY2 0h root	33.56		23.4333		6.70333	0.00959612	0.000665818	0.00961149	-6.70333
WRKY3 0h root	23.22		13.0933		-3.63667	12.4379
WRKY3 0h root	23.13		13.0033		-3.72667	13.2385
WRKY3 0h root	23.18		13.0533		-3.67667	12.7875	0.40138	12.8213	3.68
WRKY4 0h root	24.81		14.6833		-2.04667	4.1315
WRKY4 0h root	24.82		14.6933		-2.03667	4.10296
WRKY4 0h root	24.81		14.6833		-2.04667	4.1315	0.0164766	4.12199	2.04333
WRKY5 0h root	29.18		19.0533		2.32333	0.199805
WRKY5 0h root	29.35		19.2233		2.49333	0.177595
WRKY5 0h root	29.2		19.0733		2.34333	0.197055	0.0121071	0.191485	-2.38667
WRKY6 0h root	32.2		22.0733		5.34333	0.0246318
WRKY6 0h root	31.96		21.8333		5.10333	0.02909
WRKY6 0h root	32.06		21.9333		5.20333	0.0271419	0.00223499	0.0269546	-5.21667
WRKY7 0h root	27.15		17.0233		0.293333	0.816014
WRKY7 0h root	27.19		17.0633		0.333333	0.793701
WRKY7 0h root	27.13		17.0033		0.273333	0.827406	0.017145	0.812374	-0.3
WRKY8 0h root	27.29		17.1633		0.433333	0.740549
WRKY8 0h root	27.41		17.2833		0.553333	0.681444
WRKY8 0h root	27.59		17.4633		0.733333	0.601513	0.0697776	0.674502	-0.573333
WRKY9 0h root	25.22		15.0933		-1.63667	3.10947
WRKY9 0h root	25.14		15.0133		-1.71667	3.28676
WRKY9 0h root	25.06		14.9333		-1.79667	3.47417	0.182374	3.29013	1.71667
WRKY10 0h root	27.38		17.2533		0.523333	0.695762
WRKY10 0h root	27.5		17.3733		0.643333	0.640232
WRKY10 0h root	27.27		17.1433		0.413333	0.750886	0.0553274	0.695627	-0.526667
WRKY11 0h root	33.8		23.6733		6.94333	0.00812547
WRKY11 0h root	33.97		23.8433		7.11333	0.00722226
WRKY11 0h root	33.86		23.7333		7.00333	0.00779447	0.000456939	0.00771407	-7.02
WRKY12 0h root	25.75		15.6233		-1.10667	2.15348
WRKY12 0h root	25.37		15.2433		-1.48667	2.80241
WRKY12 0h root	25.52		15.3933		-1.33667	2.52567	0.325634	2.49385	1.31
WRKY13 0h root	34.16		24.0333		7.30333	0.00633108
WRKY13 0h root	34.12		23.9933		7.26333	0.00650907
WRKY13 0h root	34.19		24.0633		7.33333	0.00620079	0.000154755	0.00634698	-7.3
WRKY14 0h root	22.56		12.4333		-4.29667	19.6529
WRKY14 0h root	22.52		12.3933		-4.33667	20.2054
WRKY14 0h root	22.54		12.4133		-4.31667	19.9272	0.276261	19.9285	4.31667
WRKY15 0h root	24.37		14.2433		-2.48667	5.60481
WRKY15 0h root	24.29		14.1633		-2.56667	5.92439
WRKY15 0h root	24.36		14.2333		-2.49667	5.6438	0.174346	5.72433	2.51667
WRKY16 0h root	25.97		15.8433		-0.886667	1.8489
WRKY16 0h root	26.21		16.0833		-0.646667	1.56555
WRKY16 0h root	26.03		15.9033		-0.826667	1.77358	0.146765	1.72934	0.786667
WRKY17 0h root	25.46		15.3333		-1.39667	2.63293
WRKY17 0h root	25.37		15.2433		-1.48667	2.80241
WRKY17 0h root	25.59		15.4633		-1.26667	2.40605	0.19887	2.61379	1.38333
WRKY18 0h root	27.23		17.1033		0.373333	0.771997
WRKY18 0h root	27.15		17.0233		0.293333	0.816014
WRKY18 0h root	27.22		17.0933		0.363333	0.777366	0.0240141	0.788459	-0.343333
WRKY19 0h root	28.32		18.1933		1.46333	0.362654
WRKY19 0h root	28.38		18.2533		1.52333	0.347881
WRKY19 0h root	28.35		18.2233		1.49333	0.355191	0.00738665	0.355242	-1.49333
WRKY20 0h root	32.37		22.2433		5.51333	0.0218938
WRKY20 0h root	32.26		22.1333		5.40333	0.0236284
WRKY20 0h root	32.15		22.0233		5.29333	0.0255005	0.00180376	0.0236742	-5.40333
WRKY21 0h root	29.21		19.0833		2.35333	0.195693
WRKY21 0h root	29.19		19.0633		2.33333	0.198425
WRKY21 0h root	29.32		19.1933		2.46333	0.181327	0.00918507	0.191815	-2.38333
WRKY22 0h root	28.56		18.4333		1.70333	0.307076
WRKY22 0h root	28.56		18.4333		1.70333	0.307076
WRKY22 0h root	28.59		18.4633		1.73333	0.300756	0.00364858	0.304969	-1.71333
WRKY23 0h root	24.86		14.7333		-1.99667	3.99077
WRKY23 0h root	25		14.8733		-1.85667	3.6217
WRKY23 0h root	25.02		14.8933		-1.83667	3.57184	0.228838	3.7281	1.89667
WRKY24 0h root	22.99		12.8633		-3.86667	14.5876
WRKY24 0h root	23		12.8733		-3.85667	14.4868
WRKY24 0h root	22.9		12.7733		-3.95667	15.5266	0.57344	14.867	3.89333
WRKY25 0h root	27.53		17.4033		0.673333	0.627056
WRKY25 0h root	27.54		17.4133		0.683333	0.622725
WRKY25 0h root	27.55		17.4233		0.693333	0.618423	0.00431644	0.622735	-0.683333
WRKY26 0h root	28.25		18.1233		1.39333	0.380684
WRKY26 0h root	28.23		18.1033		1.37333	0.385998
WRKY26 0h root	28.19		18.0633		1.33333	0.39685	0.00823959	0.387844	-1.36667
WRKY27 0h root	26.14		16.0133		-0.716667	1.64338
WRKY27 0h root	26.29		16.1633		-0.566667	1.4811
WRKY27 0h root	26.09		15.9633		-0.766667	1.70133	0.114163	1.6086	0.683333
WRKY28 0h root	36.89		26.7633		10.0333	0.000954258
WRKY28 0h root	36.76		26.6333		9.90333	0.00104424
WRKY28 0h root	36.92		26.7933		10.0633	0.000934619	5.845e-05	0.000977705	-10
WRKY29 0h root	39.98		29.8533		13.1233	0.000112068
WRKY29 0h root	40.36		30.2333		13.5033	8.61175e-05
WRKY29 0h root	40.66		30.5333		13.8033	6.99492e-05	2.12481e-05	8.93784e-05	-13.4767
WRKY30 0h root	24.97		14.8433		-1.88667	3.6978
WRKY30 0h root	25.05		14.9233		-1.80667	3.49833
WRKY30 0h root	24.92		14.7933		-1.93667	3.8282	0.166136	3.67478	1.87667
WRKY31 0h root	32.32		22.1933		5.46333	0.0226659
WRKY31 0h root	32.21		22.0833		5.35333	0.0244617
WRKY31 0h root	32.29		22.1633		5.43333	0.0231421	0.000930302	0.0234232	-5.41667
WRKY32 0h root	22.36		12.2333		-4.49667	22.5752
WRKY32 0h root	22.37		12.2433		-4.48667	22.4193
WRKY32 0h root	22.38		12.2533		-4.47667	22.2644	0.1554	22.4196	4.48667
WRKY33 0h root	25.06		14.9333		-1.79667	3.47417
WRKY33 0h root	25.11		14.9833		-1.74667	3.35582
WRKY33 0h root	25.17		15.0433		-1.68667	3.21912	0.127633	3.3497	1.74333
WRKY34 0h root	28.75		18.6233		1.89333	0.269184
WRKY34 0h root	28.65		18.5233		1.79333	0.288505
WRKY34 0h root	28.65		18.5233		1.79333	0.288505	0.0111546	0.282065	-1.82667
WRKY35 0h root	27.25		17.1233		0.393333	0.761368
WRKY35 0h root	27.16		17.0333		0.303333	0.810378
WRKY35 0h root	27.25		17.1233		0.393333	0.761368	0.0282956	0.777705	-0.363333
WRKY36 0h root	25.03		14.9033		-1.82667	3.54717
WRKY36 0h root	25.06		14.9333		-1.79667	3.47417
WRKY36 0h root	25.04		14.9133		-1.81667	3.52266	0.0371513	3.51466	1.81333
WRKY37 0h root	25.88		15.7533		-0.976667	1.96791
WRKY37 0h root	25.9		15.7733		-0.956667	1.94082
WRKY37 0h root	26.03		15.9033		-0.826667	1.77358	0.105251	1.89411	0.92
WRKY38 0h root	24.72		14.5933		-2.13667	4.39745
WRKY38 0h root	24.67		14.5433		-2.18667	4.55252
WRKY38 0h root	24.76		14.6333		-2.09667	4.2772	0.138029	4.40906	2.14
WRKY39 0h root	26.43		16.3033		-0.426667	1.34412
WRKY39 0h root	26.33		16.2033		-0.526667	1.4406
WRKY39 0h root	26.46		16.3333		-0.396667	1.31646	0.0651682	1.36706	0.45
WRKY40 0h root	24.45		14.3233		-2.40667	5.30248
WRKY40 0h root	24.49		14.3633		-2.36667	5.15748
WRKY40 0h root	24.43		14.3033		-2.42667	5.3765	0.111408	5.27882	2.4
WRKY41 0h root	29.69		19.5633		2.83333	0.140308
WRKY41 0h root	30.09		19.9633		3.23333	0.106333
WRKY41 0h root	29.89		19.7633		3.03333	0.122145	0.0170007	0.122929	-3.03333
WRKY42 0h root	26.71		16.5833		-0.146667	1.10701
WRKY42 0h root	26.59		16.4633		-0.266667	1.20303
WRKY42 0h root	26.62		16.4933		-0.236667	1.17827	0.0498495	1.16277	0.216667
WRKY43 0h root	24.31		14.1833		-2.54667	5.84283
WRKY43 0h root	24.3		14.1733		-2.55667	5.88347
WRKY43 0h root	24.31		14.1833		-2.54667	5.84283	0.0234636	5.85637	2.55
WRKY44 0h root	25.85		15.7233		-1.00667	2.00926
WRKY44 0h root	25.95		15.8233		-0.906667	1.87471
WRKY44 0h root	25.83		15.7033		-1.02667	2.03731	0.0869206	1.97376	0.98
WRKY45 0h root	25.37		15.2433		-1.48667	2.80241
WRKY45 0h root	25.42		15.2933		-1.43667	2.70695
WRKY45 0h root	25.39		15.2633		-1.46667	2.76383	0.0480215	2.75773	1.46333
WRKY46 0h root	25.29		15.1633		-1.56667	2.9622
WRKY46 0h root	25.13		15.0033		-1.72667	3.30962
WRKY46 0h root	25.22		15.0933		-1.63667	3.10947	0.174383	3.12709	1.64333
WRKY47 0h root	39.76		29.6333		12.9033	0.00013053
WRKY47 0h root	39.78		29.6533		12.9233	0.000128733
WRKY47 0h root	39.83		29.7033		12.9733	0.000124348	3.18008e-06	0.00012787	-12.9333
WRKY48 0h root	26.57		16.4433		-0.286667	1.21982
WRKY48 0h root	26.47		16.3433		-0.386667	1.30737
WRKY48 0h root	26.48		16.3533		-0.376667	1.29834	0.0481526	1.27518	0.35
WRKY49 0h root	32.64		22.5133		5.78333	0.018157
WRKY49 0h root	32.5		22.3733		5.64333	0.0200072
WRKY49 0h root	32.54		22.4133		5.68333	0.0194602	0.000950542	0.0192081	-5.70333
WRKY50 0h root	26.27		16.1433		-0.586667	1.50177
WRKY50 0h root	26.29		16.1633		-0.566667	1.4811
WRKY50 0h root	26.28		16.1533		-0.576667	1.4914	0.0103377	1.49142	0.576667
WRKY51 0h root	24.45		14.3233		-2.40667	5.30248
WRKY51 0h root	24.36		14.2333		-2.49667	5.6438
WRKY51 0h root	24.35		14.2233		-2.50667	5.68305	0.209316	5.54311	2.47
WRKY52 0h root	25.65		15.5233		-1.20667	2.30804
WRKY52 0h root	25.79		15.6633		-1.06667	2.09459
WRKY52 0h root	25.87		15.7433		-0.986667	1.9816	0.165775	2.12808	1.08667
WRKY53 0h root	25.22		15.0933		-1.63667	3.10947
WRKY53 0h root	25.35		15.2233		-1.50667	2.84153
WRKY53 0h root	25.28		15.1533		-1.57667	2.9828	0.134035	2.97793	1.57333
WRKY54 0h root	25.85		15.7233		-1.00667	2.00926
WRKY54 0h root	25.84		15.7133		-1.01667	2.02324
WRKY54 0h root	25.81		15.6833		-1.04667	2.06575	0.0294209	2.03275	1.02333
WRKY55 0h root	23.39		13.2633		-3.46667	11.0553
WRKY55 0h root	23.42		13.2933		-3.43667	10.8278
WRKY55 0h root	23.38		13.2533		-3.47667	11.1322	0.158294	11.0051	3.46
WRKY56 0h root	26.39		16.2633		-0.466667	1.38191
WRKY56 0h root	26.49		16.3633		-0.366667	1.28937
WRKY56 0h root	26.57		16.4433		-0.286667	1.21982	0.0813184	1.29703	0.373333
WRKY57 0h root	25.22		15.0933		-1.63667	3.10947
WRKY57 0h root	25.25		15.1233		-1.60667	3.04547
WRKY57 0h root	25.28		15.1533		-1.57667	2.9828	0.0633346	3.04591	1.60667
WRKY58 0h root	32.45		22.3233		5.59333	0.0207128
WRKY58 0h root	32.67		22.5433		5.81333	0.0177833
WRKY58 0h root	32.59		22.4633		5.73333	0.0187973	0.0014877	0.0190978	-5.71333
WRKY59 0h root	36.24		26.1133		9.38333	0.00149739
WRKY59 0h root	36.27		26.1433		9.41333	0.00146658
WRKY59 0h root	36.22		26.0933		9.36333	0.00151829	2.60172e-05	0.00149409	-9.38667
WRKY60 0h root	33.06		22.9333		6.20333	0.013571
WRKY60 0h root	32.93		22.8033		6.07333	0.0148506
WRKY60 0h root	33.11		22.9833		6.25333	0.0131087	0.000902363	0.0138434	-6.17667
WRKY61 0h root	26.15		16.0233		-0.706667	1.63203
WRKY61 0h root	26.3		16.1733		-0.556667	1.47087
WRKY61 0h root	26.42		16.2933		-0.436667	1.35347	0.13985	1.48546	0.566667
WRKY62 0h root	25.55		15.4233		-1.30667	2.47369
WRKY62 0h root	25.57		15.4433		-1.28667	2.43964
WRKY62 0h root	25.56		15.4333		-1.29667	2.45661	0.0170281	2.45665	1.29667
WRKY63 0h root	26.5		16.3733		-0.356667	1.28046
WRKY63 0h root	26.75		16.6233		-0.106667	1.07674
WRKY63 0h root	26.64		16.5133		-0.216667	1.16205	0.102311	1.17308	0.226667
WRKY64 0h root	36.94		26.8133		10.0833	0.000921752
WRKY64 0h root	36.83		26.7033		9.97333	0.000994781
WRKY64 0h root	36.88		26.7533		10.0233	0.000960895	3.65459e-05	0.000959143	-10.0267
WRKY65 0h root	32.83		22.7033		5.97333	0.0159165
WRKY65 0h root	32.79		22.6633		5.93333	0.016364
WRKY65 0h root	32.89		22.7633		6.03333	0.0152681	0.000550984	0.0158495	-5.98
WRKY66 0h root	25.11		14.9833		-1.74667	3.35582
WRKY66 0h root	24.98		14.8533		-1.87667	3.67226
WRKY66 0h root	24.93		14.8033		-1.92667	3.80176	0.229404	3.60995	1.85
WRKY67 0h root	28.37		18.2433		1.51333	0.350301
WRKY67 0h root	28.34		18.2133		1.48333	0.357661
WRKY67 0h root	28.45		18.3233		1.59333	0.331405	0.0135441	0.346456	-1.53
WRKY68 0h root	28.05		17.9233		1.19333	0.437291
WRKY68 0h root	27.99		17.8633		1.13333	0.455861
WRKY68 0h root	28.08		17.9533		1.22333	0.428292	0.0140588	0.440482	-1.18333
18S 3h root	9.27	9.29333
18S 3h root	9.3
18S 3h root	9.31
WRKY1 3h root	27.21		17.9167		1.18667	0.439317
WRKY1 3h root	27.19		17.8967		1.16667	0.445449
WRKY1 3h root	27.24		17.9467		1.21667	0.430276	0.00763313	0.438347	-1.19
WRKY2 3h root	33.83		24.5367		7.80667	0.00446642
WRKY2 3h root	33.94		24.6467		7.91667	0.00413853
WRKY2 3h root	33.92		24.6267		7.89667	0.0041963	0.000175029	0.00426708	-7.87333
WRKY3 3h root	21.57		12.2767		-4.45333	21.9072
WRKY3 3h root	21.53		12.2367		-4.49333	22.5231
WRKY3 3h root	21.51		12.2167		-4.51333	22.8375	0.473225	22.4226	4.48667
WRKY4 3h root	22.83		13.5367		-3.19333	9.14722
WRKY4 3h root	22.94		13.6467		-3.08333	8.4757
WRKY4 3h root	22.96		13.6667		-3.06333	8.35902	0.425404	8.66065	3.11333
WRKY5 3h root	27.97		18.6767		1.94667	0.259415
WRKY5 3h root	28.07		18.7767		2.04667	0.242043
WRKY5 3h root	27.81		18.5167		1.78667	0.289841	0.0241944	0.263766	-1.92667
WRKY6 3h root	32.33		23.0367		6.30667	0.0126329
WRKY6 3h root	32.22		22.9267		6.19667	0.0136338
WRKY6 3h root	31.99		22.6967		5.96667	0.0159902	0.00172365	0.0140857	-6.15667
WRKY7 3h root	24.29		14.9967		-1.73333	3.32495
WRKY7 3h root	24.55		15.2567		-1.47333	2.77663
WRKY7 3h root	24.4		15.1067		-1.62333	3.08086	0.274712	3.06081	1.61
WRKY8 3h root	24.73		15.4367		-1.29333	2.45094
WRKY8 3h root	24.89		15.5967		-1.13333	2.19365
WRKY8 3h root	24.91		15.6167		-1.11333	2.16345	0.157986	2.26935	1.18
WRKY9 3h root	24.62		15.3267		-1.40333	2.64512
WRKY9 3h root	24.59		15.2967		-1.43333	2.7007
WRKY9 3h root	24.85		15.5567		-1.17333	2.25532	0.242691	2.53371	1.33667
WRKY10 3h root	27.92		18.6267		1.89667	0.268563
WRKY10 3h root	28.12		18.8267		2.09667	0.233798
WRKY10 3h root	27.85		18.5567		1.82667	0.281915	0.0248401	0.261425	-1.94
WRKY11 3h root	33.08		23.7867		7.05667	0.00751159
WRKY11 3h root	33.02		23.7267		6.99667	0.00783057
WRKY11 3h root	33.05		23.7567		7.02667	0.00766942	0.000159495	0.00767053	-7.02667
WRKY12 3h root	25.54		16.2467		-0.483333	1.39797
WRKY12 3h root	25.66		16.3667		-0.363333	1.28639
WRKY12 3h root	25.78		16.4867		-0.243333	1.18372	0.107154	1.28936	0.363333
WRKY13 3h root	35.21		25.9167		9.18667	0.00171608
WRKY13 3h root	35.33		26.0367		9.30667	0.00157912
WRKY13 3h root	35.2		25.9067		9.17667	0.00172802	8.27377e-05	0.0016744	-9.22333
WRKY14 3h root	22.04		12.7467		-3.98333	15.8162
WRKY14 3h root	22.01		12.7167		-4.01333	16.1486
WRKY14 3h root	22.03		12.7367		-3.99333	15.9262	0.1693	15.9637	3.99667
WRKY15 3h root	23.36		14.0667		-2.66333	6.33495
WRKY15 3h root	23.29		13.9967		-2.73333	6.6499
WRKY15 3h root	23.49		14.1967		-2.53333	5.78908	0.435545	6.25798	2.64333
WRKY16 3h root	25.34		16.0467		-0.683333	1.60585
WRKY16 3h root	25.29		15.9967		-0.733333	1.66248
WRKY16 3h root	25.19		15.8967		-0.833333	1.7818	0.089818	1.68337	0.75
WRKY17 3h root	24.38		15.0867		-1.64333	3.12387
WRKY17 3h root	24.38		15.0867		-1.64333	3.12387
WRKY17 3h root	24.33		15.0367		-1.69333	3.23403	0.0636026	3.16059	1.66
WRKY18 3h root	27.04		17.7467		1.01667	0.494257
WRKY18 3h root	27.12		17.8267		1.09667	0.467596
WRKY18 3h root	27.09		17.7967		1.06667	0.477421	0.0134835	0.479758	-1.06
WRKY19 3h root	28.4		19.1067		2.37667	0.192554
WRKY19 3h root	28.35		19.0567		2.32667	0.199344
WRKY19 3h root	28.38		19.0867		2.35667	0.195242	0.00341966	0.195713	-2.35333
WRKY20 3h root	31.51		22.2167		5.48667	0.0223023
WRKY20 3h root	31.42		22.1267		5.39667	0.0237379
WRKY20 3h root	31.35		22.0567		5.32667	0.024918	0.00130996	0.0236527	-5.40333
WRKY21 3h root	28.18		18.8867		2.15667	0.224274
WRKY21 3h root	28.12		18.8267		2.09667	0.233798
WRKY21 3h root	28.14		18.8467		2.11667	0.230579	0.00484461	0.22955	-2.12333
WRKY22 3h root	28.38		19.0867		2.35667	0.195242
WRKY22 3h root	28.31		19.0167		2.28667	0.204948
WRKY22 3h root	28.41		19.1167		2.38667	0.191224	0.00705615	0.197138	-2.34333
WRKY23 3h root	24.34		15.0467		-1.68333	3.21169
WRKY23 3h root	24.36		15.0667		-1.66333	3.16748
WRKY23 3h root	24.37		15.0767		-1.65333	3.1456	0.033671	3.17492	1.66667
WRKY24 3h root	21.14		11.8467		-4.88333	29.5141
WRKY24 3h root	21.24		11.9467		-4.78333	27.5376
WRKY24 3h root	21.12		11.8267		-4.90333	29.9261	1.27678	28.9926	4.85667
WRKY25 3h root	26.1		16.8067		0.0766667	0.948246
WRKY25 3h root	26.23		16.9367		0.206667	0.866537
WRKY25 3h root	26.32		17.0267		0.296667	0.814131	0.0675888	0.876305	-0.193333
WRKY26 3h root	28.07		18.7767		2.04667	0.242043
WRKY26 3h root	28.06		18.7667		2.03667	0.243726
WRKY26 3h root	27.94		18.6467		1.91667	0.264866	0.0127188	0.250212	-2
WRKY27 3h root	25.09		15.7967		-0.933333	1.90968
WRKY27 3h root	25.08		15.7867		-0.943333	1.92297
WRKY27 3h root	25.16		15.8667		-0.863333	1.81924	0.0564458	1.88396	0.913333
WRKY28 3h root	36.63		27.3367		10.6067	0.000641321
WRKY28 3h root	36.82		27.5267		10.7967	0.000562185
WRKY28 3h root	36.67		27.3767		10.6467	0.000623784	4.15618e-05	0.000609097	-10.6833
WRKY29 3h root	39.48		30.1867		13.4567	8.89487e-05
WRKY29 3h root	39.62		30.3267		13.5967	8.07227e-05
WRKY29 3h root	39.59		30.2967		13.5667	8.24188e-05	4.34328e-06	8.40301e-05	-13.54
WRKY30 3h root	24.87		15.5767		-1.15333	2.22427
WRKY30 3h root	24.78		15.4867		-1.24333	2.36745
WRKY30 3h root	24.69		15.3967		-1.33333	2.51984	0.147809	2.37052	1.24333
WRKY31 3h root	32.27		22.9767		6.24667	0.0131694
WRKY31 3h root	32.31		23.0167		6.28667	0.0128093
WRKY31 3h root	32.23		22.9367		6.20667	0.0135396	0.000365192	0.0131728	-6.24667
WRKY32 3h root	22.11		12.8167		-3.91333	15.0671
WRKY32 3h root	22.07		12.7767		-3.95333	15.4907
WRKY32 3h root	22.01		12.7167		-4.01333	16.1486	0.544922	15.5688	3.96
WRKY33 3h root	22.64		13.3467		-3.38333	10.4348
WRKY33 3h root	22.61		13.3167		-3.41333	10.6541
WRKY33 3h root	22.7		13.4067		-3.32333	10.0097	0.327597	10.3662	3.37333
WRKY34 3h root	25.2		15.9067		-0.823333	1.76949
WRKY34 3h root	25.17		15.8767		-0.853333	1.80667
WRKY34 3h root	25.18		15.8867		-0.843333	1.79419	0.0189222	1.79012	0.84
WRKY35 3h root	26.44		17.1467		0.416667	0.749154
WRKY35 3h root	26.51		17.2167		0.486667	0.713672
WRKY35 3h root	26.31		17.0167		0.286667	0.819794	0.0540229	0.760873	-0.396667
WRKY36 3h root	24.47		15.1767		-1.55333	2.93494
WRKY36 3h root	24.34		15.0467		-1.68333	3.21169
WRKY36 3h root	24.51		15.2167		-1.51333	2.85469	0.187297	3.00044	1.58333
WRKY37 3h root	25.63		16.3367		-0.393333	1.31342
WRKY37 3h root	25.79		16.4967		-0.233333	1.17555
WRKY37 3h root	25.83		16.5367		-0.193333	1.1434	0.0903242	1.21079	0.273333
WRKY38 3h root	23.84		14.5467		-2.18333	4.54202
WRKY38 3h root	23.79		14.4967		-2.23333	4.70219
WRKY38 3h root	23.9		14.6067		-2.12333	4.35699	0.172748	4.53373	2.18
WRKY39 3h root	24.57		15.2767		-1.45333	2.7384
WRKY39 3h root	24.47		15.1767		-1.55333	2.93494
WRKY39 3h root	24.52		15.2267		-1.50333	2.83497	0.0982772	2.8361	1.50333
WRKY40 3h root	22.06		12.7667		-3.96333	15.5985
WRKY40 3h root	22.02		12.7267		-4.00333	16.037
WRKY40 3h root	22.06		12.7667		-3.96333	15.5985	0.253187	15.7447	3.97667
WRKY41 3h root	29.38		20.0867		3.35667	0.0976209
WRKY41 3h root	29.42		20.1267		3.39667	0.0949514
WRKY41 3h root	29.53		20.2367		3.50667	0.0879808	0.00497736	0.0935177	-3.42
WRKY42 3h root	25.21		15.9167		-0.813333	1.75727
WRKY42 3h root	25.13		15.8367		-0.893333	1.85746
WRKY42 3h root	25.17		15.8767		-0.853333	1.80667	0.0500996	1.80713	0.853333
WRKY43 3h root	23.21		13.9167		-2.81333	7.02907
WRKY43 3h root	23.17		13.8767		-2.85333	7.22668
WRKY43 3h root	23.14		13.8467		-2.88333	7.37853	0.17523	7.21143	2.85
WRKY44 3h root	26.08		16.7867		0.0566667	0.961483
WRKY44 3h root	26.17		16.8767		0.146667	0.903335
WRKY44 3h root	26.17		16.8767		0.146667	0.903335	0.0335717	0.922718	-0.116667
WRKY45 3h root	25.09		15.7967		-0.933333	1.90968
WRKY45 3h root	25.14		15.8467		-0.883333	1.84463
WRKY45 3h root	25.18		15.8867		-0.843333	1.79419	0.0579	1.8495	0.886667
WRKY46 3h root	24.36		15.0667		-1.66333	3.16748
WRKY46 3h root	24.4		15.1067		-1.62333	3.08086
WRKY46 3h root	24.49		15.1967		-1.53333	2.89454	0.139471	3.04762	1.60667
WRKY47 3h root	39.12		29.8267		13.0967	0.000114159
WRKY47 3h root	39.01		29.7167		12.9867	0.000123204
WRKY47 3h root	39.03		29.7367		13.0067	0.000121508	4.80766e-06	0.000119623	-13.03
WRKY48 3h root	25.13		15.8367		-0.893333	1.85746
WRKY48 3h root	25.2		15.9067		-0.823333	1.76949
WRKY48 3h root	25.17		15.8767		-0.853333	1.80667	0.0441617	1.81121	0.856667
WRKY49 3h root	31.11		21.8167		5.08667	0.029428
WRKY49 3h root	31.09		21.7967		5.06667	0.0298388
WRKY49 3h root	31.14		21.8467		5.11667	0.0288224	0.000511312	0.0293631	-5.09
WRKY50 3h root	24.24		14.9467		-1.78333	3.44221
WRKY50 3h root	24.18		14.8867		-1.84333	3.58838
WRKY50 3h root	24.28		14.9867		-1.74333	3.34808	0.121087	3.45956	1.79
WRKY51 3h root	22.37		13.0767		-3.65333	12.5824
WRKY51 3h root	22.36		13.0667		-3.66333	12.6699
WRKY51 3h root	22.46		13.1667		-3.56333	11.8214	0.466654	12.3579	3.62667
WRKY52 3h root	23.54		14.2467		-2.48333	5.59188
WRKY52 3h root	23.56		14.2667		-2.46333	5.51489
WRKY52 3h root	23.51		14.2167		-2.51333	5.70938	0.0979419	5.60538	2.48667
WRKY53 3h root	22.97		13.6767		-3.05333	8.30128
WRKY53 3h root	22.87		13.5767		-3.15333	8.89709
WRKY53 3h root	22.99		13.6967		-3.03333	8.18699	0.38129	8.46179	3.08
WRKY54 3h root	25.91		16.6167		-0.113333	1.08172
WRKY54 3h root	25.86		16.5667		-0.163333	1.11987
WRKY54 3h root	25.77		16.4767		-0.253333	1.19196	0.0559807	1.13118	0.176667
WRKY55 3h root	22.85		13.5567		-3.17333	9.02129
WRKY55 3h root	22.92		13.6267		-3.10333	8.59402
WRKY55 3h root	23.1		13.8067		-2.92333	7.58597	0.736984	8.40043	3.06667
WRKY56 3h root	25.4		16.1067		-0.623333	1.54043
WRKY56 3h root	25.52		16.2267		-0.503333	1.41748
WRKY56 3h root	25.36		16.0667		-0.663333	1.58374	0.0862468	1.51388	0.596667
WRKY57 3h root	28.25		18.9567		2.22667	0.213652
WRKY57 3h root	28.33		19.0367		2.30667	0.202127
WRKY57 3h root	28.42		19.1267		2.39667	0.189903	0.0118762	0.201894	-2.31
WRKY58 3h root	33.86		24.5667		7.83667	0.0043745
WRKY58 3h root	33.73		24.4367		7.70667	0.00478699
WRKY58 3h root	33.77		24.4767		7.74667	0.00465609	0.000210781	0.00460586	-7.76333
WRKY59 3h root	36.51		27.2167		10.4867	0.000696945
WRKY59 3h root	36.46		27.1667		10.4367	0.000721523
WRKY59 3h root	36.59		27.2967		10.5667	0.000659351	3.13126e-05	0.000692606	-10.4967
WRKY60 3h root	32.15		22.8567		6.12667	0.0143116
WRKY60 3h root	31.97		22.6767		5.94667	0.0162134
WRKY60 3h root	32.06		22.7667		6.03667	0.0152329	0.000951048	0.0152527	-6.03667
WRKY61 3h root	22.44		13.1467		-3.58333	11.9865
WRKY61 3h root	22.51		13.2167		-3.51333	11.4188
WRKY61 3h root	22.61		13.3167		-3.41333	10.6541	0.668614	11.3531	3.50333
WRKY62 3h root	24.55		15.2567		-1.47333	2.77663
WRKY62 3h root	24.6		15.3067		-1.42333	2.68204
WRKY62 3h root	24.66		15.3667		-1.36333	2.57279	0.102007	2.67715	1.42
WRKY63 3h root	25.53		16.2367		-0.493333	1.40769
WRKY63 3h root	25.65		16.3567		-0.373333	1.29534
WRKY63 3h root	25.54		16.2467		-0.483333	1.39797	0.0622492	1.367	0.45
WRKY64 3h root	36.53		27.2367		10.5067	0.00068735
WRKY64 3h root	36.48		27.1867		10.4567	0.00071159
WRKY64 3h root	36.63		27.3367		10.6067	0.000641321	3.56932e-05	0.000680087	-10.5233
WRKY65 3h root	32.88		23.5867		6.85667	0.00862855
WRKY65 3h root	32.96		23.6667		6.93667	0.0081631
WRKY65 3h root	32.82		23.5267		6.79667	0.00899496	0.000416912	0.00859554	-6.86333
WRKY66 3h root	24.15		14.8567		-1.87333	3.66378
WRKY66 3h root	24.22		14.9267		-1.80333	3.49026
WRKY66 3h root	24.1		14.8067		-1.92333	3.79298	0.151903	3.64901	1.86667
WRKY67 3h root	25.07		15.7767		-0.953333	1.93634
WRKY67 3h root	25.12		15.8267		-0.903333	1.87038
WRKY67 3h root	25.09		15.7967		-0.933333	1.90968	0.0331808	1.90547	0.93
WRKY68 3h root	26.03		16.7367		0.00666667	0.99539
WRKY68 3h root	26.13		16.8367		0.106667	0.928731
WRKY68 3h root	25.92		16.6267		-0.103333	1.07425	0.0728459	0.999458	-0.00333333
18S 6h root	9.74	9.81333
18S 6h root	9.89
18S 6h root	9.81
WRKY1 6h root	28.65		18.8367		2.10667	0.232183
WRKY1 6h root	28.79		18.9767		2.24667	0.21071
WRKY1 6h root	28.88		19.0667		2.33667	0.197967	0.0172924	0.21362	-2.23
WRKY2 6h root	34.66		24.8467		8.11667	0.0036028
WRKY2 6h root	34.51		24.6967		7.96667	0.00399755
WRKY2 6h root	34.73		24.9167		8.18667	0.00343216	0.000290005	0.0036775	-8.09
WRKY3 6h root	22.6		12.7867		-3.94333	15.3837
WRKY3 6h root	22.83		13.0167		-3.71333	13.1167
WRKY3 6h root	22.73		12.9167		-3.81333	14.0581	1.13892	14.1862	3.82333
WRKY4 6h root	24.03		14.2167		-2.51333	5.70938
WRKY4 6h root	24.1		14.2867		-2.44333	5.43897
WRKY4 6h root	24.16		14.3467		-2.38333	5.21741	0.246388	5.45525	2.44667
WRKY5 6h root	29.64		19.8267		3.09667	0.116899
WRKY5 6h root	29.43		19.6167		2.88667	0.135216
WRKY5 6h root	29.83		20.0167		3.28667	0.102474	0.0164092	0.118196	-3.09
WRKY6 6h root	32.38		22.5667		5.83667	0.017498
WRKY6 6h root	32.24		22.4267		5.69667	0.0192811
WRKY6 6h root	32.47		22.6567		5.92667	0.0164398	0.00143601	0.0177396	-5.82
WRKY7 6h root	25.67		15.8567		-0.873333	1.83189
WRKY7 6h root	25.59		15.7767		-0.953333	1.93634
WRKY7 6h root	25.64		15.8267		-0.903333	1.87038	0.0528239	1.87954	0.91
WRKY8 6h root	26.38		16.5667		-0.163333	1.11987
WRKY8 6h root	26.34		16.5267		-0.203333	1.15136
WRKY8 6h root	26.33		16.5167		-0.213333	1.15936	0.0208766	1.14353	0.193333
WRKY9 6h root	26.07		16.2567		-0.473333	1.38831
WRKY9 6h root	26.2		16.3867		-0.343333	1.26868
WRKY9 6h root	26.07		16.2567		-0.473333	1.38831	0.0690678	1.34844	0.43
WRKY10 6h root	27.7		17.8867		1.15667	0.448548
WRKY10 6h root	27.64		17.8267		1.09667	0.467596
WRKY10 6h root	27.77		17.9567		1.22667	0.427304	0.020156	0.447816	-1.16
WRKY11 6h root	34.29		24.4767		7.74667	0.00465609
WRKY11 6h root	34.19		24.3767		7.64667	0.00499027
WRKY11 6h root	34.37		24.5567		7.82667	0.00440493	0.000293651	0.00468376	-7.74
WRKY12 6h root	26.56		16.7467		0.0166667	0.988514
WRKY12 6h root	26.51		16.6967		-0.0333333	1.02337
WRKY12 6h root	26.51		16.6967		-0.0333333	1.02337	0.0201264	1.01175	0.0166667
WRKY13 6h root	34.9		25.0867		8.35667	0.00305065
WRKY13 6h root	35.57		25.7567		9.02667	0.00191736
WRKY13 6h root	35.24		25.4267		8.69667	0.00241014	0.000568251	0.00245938	-8.69333
WRKY14 6h root	23.49		13.6767		-3.05333	8.30128
WRKY14 6h root	23.57		13.7567		-2.97333	7.85349
WRKY14 6h root	23.46		13.6467		-3.08333	8.4757	0.320961	8.21016	3.03667
WRKY15 6h root	24.45		14.6367		-2.09333	4.26733
WRKY15 6h root	24.7		14.8867		-1.84333	3.58838
WRKY15 6h root	24.65		14.8367		-1.89333	3.71493	0.361048	3.85688	1.94333
WRKY16 6h root	25.61		15.7967		-0.933333	1.90968
WRKY16 6h root	25.51		15.6967		-1.03333	2.04675
WRKY16 6h root	25.71		15.8967		-0.833333	1.7818	0.132502	1.91274	0.933333
WRKY17 6h root	25.52		15.7067		-1.02333	2.03261
WRKY17 6h root	25.38		15.5667		-1.16333	2.23974
WRKY17 6h root	25.52		15.7067		-1.02333	2.03261	0.119588	2.10165	1.07
WRKY18 6h root	28.21		18.3967		1.66667	0.31498
WRKY18 6h root	28.09		18.2767		1.54667	0.3423
WRKY18 6h root	28.15		18.3367		1.60667	0.328356	0.0136609	0.328545	-1.60667
WRKY19 6h root	29.46		19.6467		2.91667	0.132433
WRKY19 6h root	29.56		19.7467		3.01667	0.123564
WRKY19 6h root	29.43		19.6167		2.88667	0.135216	0.00608481	0.130404	-2.94
WRKY20 6h root	33.42		23.6067		6.87667	0.00850976
WRKY20 6h root	33.51		23.6967		6.96667	0.00799511
WRKY20 6h root	33.68		23.8667		7.13667	0.00710639	0.000709941	0.00787042	-6.99333
WRKY21 6h root	28.93		19.1167		2.38667	0.191224
WRKY21 6h root	28.76		18.9467		2.21667	0.215138
WRKY21 6h root	28.88		19.0667		2.33667	0.197967	0.0123301	0.201443	-2.31333
WRKY22 6h root	29.57		19.7567		3.02667	0.122711
WRKY22 6h root	29.25		19.4367		2.70667	0.153184
WRKY22 6h root	29.45		19.6367		2.90667	0.133354	0.0154655	0.136416	-2.88
WRKY23 6h root	25.52		15.7067		-1.02333	2.03261
WRKY23 6h root	25.48		15.6667		-1.06333	2.08975
WRKY23 6h root	25.51		15.6967		-1.03333	2.04675	0.0297628	2.05637	1.04
WRKY24 6h root	21.74		11.9267		-4.80333	27.9221
WRKY24 6h root	21.74		11.9267		-4.80333	27.9221
WRKY24 6h root	21.62		11.8067		-4.92333	30.3439	1.39824	28.7293	4.84333
WRKY25 6h root	28.11		18.2967		1.56667	0.337587
WRKY25 6h root	27.99		18.1767		1.44667	0.366868
WRKY25 6h root	28.2		18.3867		1.65667	0.317171	0.0249799	0.340542	-1.55667
WRKY26 6h root	27.96		18.1467		1.41667	0.374577
WRKY26 6h root	27.96		18.1467		1.41667	0.374577
WRKY26 6h root	27.78		17.9667		1.23667	0.424352	0.0287377	0.391169	-1.35667
WRKY27 6h root	25.97		16.1567		-0.573333	1.48796
WRKY27 6h root	25.95		16.1367		-0.593333	1.50873
WRKY27 6h root	26.04		16.2267		-0.503333	1.41748	0.0478248	1.47139	0.556667
WRKY28 6h root	36.07		26.2567		9.52667	0.00135577
WRKY28 6h root	35.99		26.1767		9.44667	0.00143308
WRKY28 6h root	35.96		26.1467		9.41667	0.00146319	5.54086e-05	0.00141735	-9.46333
WRKY29 6h root	38.37		28.5567		11.8267	0.000275308
WRKY29 6h root	38.48		28.6667		11.9367	0.000255097
WRKY29 6h root	38.51		28.6967		11.9667	0.000249847	1.3443e-05	0.000260084	-11.91
WRKY30 6h root	26.1		16.2867		-0.443333	1.35974
WRKY30 6h root	25.95		16.1367		-0.593333	1.50873
WRKY30 6h root	26.15		16.3367		-0.393333	1.31342	0.102051	1.39397	0.476667
WRKY31 6h root	33.49		23.6767		6.94667	0.00810672
WRKY31 6h root	33.44		23.6267		6.89667	0.0083926
WRKY31 6h root	33.64		23.8267		7.09667	0.00730618	0.000563159	0.00793517	-6.98
WRKY32 6h root	22.74		12.9267		-3.80333	13.961
WRKY32 6h root	22.71		12.8967		-3.83333	14.2544
WRKY32 6h root	22.73		12.9167		-3.81333	14.0581	0.149441	14.0912	3.81667
WRKY33 6h root	23.12		13.3067		-3.42333	10.7282
WRKY33 6h root	23.13		13.3167		-3.41333	10.6541
WRKY33 6h root	23.16		13.3467		-3.38333	10.4348	0.152549	10.6057	3.40667
WRKY34 6h root	25.92		16.1067		-0.623333	1.54043
WRKY34 6h root	26		16.1867		-0.543333	1.45734
WRKY34 6h root	25.91		16.0967		-0.633333	1.55114	0.0513478	1.5163	0.6
WRKY35 6h root	28.63		18.8167		2.08667	0.235424
WRKY35 6h root	28.73		18.9167		2.18667	0.219658
WRKY35 6h root	28.83		19.0167		2.28667	0.204948	0.0152408	0.22001	-2.18667
WRKY36 6h root	25.76		15.9467		-0.783333	1.7211
WRKY36 6h root	25.51		15.6967		-1.03333	2.04675
WRKY36 6h root	25.6		15.7867		-0.943333	1.92297	0.164375	1.89694	0.92
WRKY37 6h root	27.42		17.6067		0.876667	0.544624
WRKY37 6h root	27.62		17.8067		1.07667	0.474123
WRKY37 6h root	27.66		17.8467		1.11667	0.461158	0.0449168	0.493302	-1.02333
WRKY38 6h root	24.63		14.8167		-1.91333	3.76678
WRKY38 6h root	24.56		14.7467		-1.98333	3.95406
WRKY38 6h root	24.53		14.7167		-2.01333	4.03714	0.138483	3.91933	1.97
WRKY39 6h root	25.34		15.5267		-1.20333	2.30271
WRKY39 6h root	25.29		15.4767		-1.25333	2.38392
WRKY39 6h root	25.17		15.3567		-1.37333	2.59068	0.148479	2.42577	1.27667
WRKY40 6h root	22.23		12.4167		-4.31333	19.8812
WRKY40 6h root	22.22		12.4067		-4.32333	20.0195
WRKY40 6h root	22.14		12.3267		-4.40333	21.161	0.70236	20.3539	4.34667
WRKY41 6h root	29.66		19.8467		3.11667	0.11529
WRKY41 6h root	29.55		19.7367		3.00667	0.124424
WRKY41 6h root	29.75		19.9367		3.20667	0.108317	0.00807743	0.11601	-3.11
WRKY42 6h root	26.27		16.4567		-0.273333	1.2086
WRKY42 6h root	26.24		16.4267		-0.303333	1.23399
WRKY42 6h root	26.17		16.3567		-0.373333	1.29534	0.0445972	1.24598	0.316667
WRKY43 6h root	23.82		14.0067		-2.72333	6.60397
WRKY43 6h root	23.84		14.0267		-2.70333	6.51305
WRKY43 6h root	23.77		13.9567		-2.77333	6.83686	0.16701	6.65129	2.73333
WRKY44 6h root	28.25		18.4367		1.70667	0.306367
WRKY44 6h root	28.17		18.3567		1.62667	0.323836
WRKY44 6h root	28.12		18.3067		1.57667	0.335256	0.0145494	0.321819	-1.63667
WRKY45 6h root	27.53		17.7167		0.986667	0.504642
WRKY45 6h root	27.3		17.4867		0.756667	0.591862
WRKY45 6h root	27.41		17.5967		0.866667	0.548412	0.04361	0.548306	-0.87
WRKY46 6h root	25.1		15.2867		-1.44333	2.71948
WRKY46 6h root	25.05		15.2367		-1.49333	2.81539
WRKY46 6h root	25.09		15.2767		-1.45333	2.7384	0.0507971	2.75776	1.46333
WRKY47 6h root	39.03		29.2167		12.4867	0.000174236
WRKY47 6h root	38.81		28.9967		12.2667	0.000202939
WRKY47 6h root	39.07		29.2567		12.5267	0.000169472	1.81043e-05	0.000182216	-12.4267
WRKY48 6h root	26.32		16.5067		-0.223333	1.16743
WRKY48 6h root	26.45		16.6367		-0.0933333	1.06683
WRKY48 6h root	26.17		16.3567		-0.373333	1.29534	0.114527	1.17653	0.23
WRKY49 6h root	31.42		21.6067		4.87667	0.034039
WRKY49 6h root	31.22		21.4067		4.67667	0.0391006
WRKY49 6h root	31.32		21.5067		4.77667	0.0364821	0.00253128	0.0365406	-4.77667
WRKY50 6h root	25.77		15.9567		-0.773333	1.70921
WRKY50 6h root	25.94		16.1267		-0.603333	1.51922
WRKY50 6h root	25.81		15.9967		-0.733333	1.66248	0.0989973	1.6303	0.703333
WRKY51 6h root	23.18		13.3667		-3.36333	10.2912
WRKY51 6h root	23.16		13.3467		-3.38333	10.4348
WRKY51 6h root	23.1		13.2867		-3.44333	10.8779	0.305862	10.5346	3.39667
WRKY52 6h root	24.64		14.8267		-1.90333	3.74076
WRKY52 6h root	24.73		14.9167		-1.81333	3.51453
WRKY52 6h root	24.73		14.9167		-1.81333	3.51453	0.130615	3.58994	1.84333
WRKY53 6h root	24.47		14.6567		-2.07333	4.20858
WRKY53 6h root	24.49		14.6767		-2.05333	4.15064
WRKY53 6h root	24.34		14.5267		-2.20333	4.60542	0.247544	4.32155	2.11
WRKY54 6h root	27.35		17.5367		0.806667	0.571701
WRKY54 6h root	27.32		17.5067		0.776667	0.583714
WRKY54 6h root	27.31		17.4967		0.766667	0.587774	0.00835783	0.581063	-0.783333
WRKY55 6h root	24.12		14.3067		-2.42333	5.36409
WRKY55 6h root	24.23		14.4167		-2.31333	4.9703
WRKY55 6h root	24.18		14.3667		-2.36333	5.14558	0.197289	5.15999	2.36667
WRKY56 6h root	27.27		17.4567		0.726667	0.604299
WRKY56 6h root	27.19		17.3767		0.646667	0.638754
WRKY56 6h root	27.42		17.6067		0.876667	0.544624	0.0476247	0.595892	-0.75
WRKY57 6h root	29.75		19.9367		3.20667	0.108317
WRKY57 6h root	29.63		19.8167		3.08667	0.117712
WRKY57 6h root	29.85		20.0367		3.30667	0.101063	0.00834719	0.109031	-3.2
WRKY58 6h root	34.45		24.6367		7.90667	0.00416731
WRKY58 6h root	34.36		24.5467		7.81667	0.00443556
WRKY58 6h root	34.28		24.4667		7.73667	0.00468847	0.000260617	0.00443045	-7.82
WRKY59 6h root	35.41		25.5967		8.86667	0.00214224
WRKY59 6h root	35.34		25.5267		8.79667	0.00224874
WRKY59 6h root	35.21		25.3967		8.66667	0.00246078	0.000162161	0.00228392	-8.77667
WRKY60 6h root	34.57		24.7567		8.02667	0.00383471
WRKY60 6h root	34.43		24.6167		7.88667	0.00422549
WRKY60 6h root	34.28		24.4667		7.73667	0.00468847	0.000427389	0.00424956	-7.88333
WRKY61 6h root	23.64		13.8267		-2.90333	7.48153
WRKY61 6h root	23.53		13.7167		-3.01333	8.07428
WRKY61 6h root	23.58		13.7667		-2.96333	7.79924	0.29663	7.78502	2.96
WRKY62 6h root	26.36		16.5467		-0.183333	1.1355
WRKY62 6h root	26.12		16.3067		-0.423333	1.34102
WRKY62 6h root	26.07		16.2567		-0.473333	1.38831	0.134404	1.28828	0.36
WRKY63 6h root	26.56		16.7467		0.0166667	0.988514
WRKY63 6h root	26.3		16.4867		-0.243333	1.18372
WRKY63 6h root	26.28		16.4667		-0.263333	1.20025	0.117765	1.12416	0.163333
WRKY64 6h root	35.97		26.1567		9.42667	0.00145308
WRKY64 6h root	36.05		26.2367		9.50667	0.0013747
WRKY64 6h root	36.1		26.2867		9.55667	0.00132787	6.32643e-05	0.00138522	-9.49667
WRKY65 6h root	33.33		23.5167		6.78667	0.00905753
WRKY65 6h root	33.37		23.5567		6.82667	0.00880985
WRKY65 6h root	33.47		23.6567		6.92667	0.00821988	0.000430322	0.00869575	-6.84667
WRKY66 6h root	26.04		16.2267		-0.503333	1.41748
WRKY66 6h root	26.28		16.4667		-0.263333	1.20025
WRKY66 6h root	26.13		16.3167		-0.413333	1.33176	0.109419	1.3165	0.393333
WRKY67 6h root	26.78		16.9667		0.236667	0.848704
WRKY67 6h root	26.93		17.1167		0.386667	0.764895
WRKY67 6h root	26.95		17.1367		0.406667	0.754364	0.051696	0.789321	-0.343333
WRKY68 6h root	28.21		18.3967		1.66667	0.31498
WRKY68 6h root	28.37		18.5567		1.82667	0.281915
WRKY68 6h root	28.41		18.5967		1.86667	0.274206	0.0216612	0.290367	-1.78667
18S 12h root	9.76	9.75333			-16.73	108701
18S 12h root	9.75				-16.73	108701
18S 12h root	9.75				-16.73	108701	0	108701	16.73
WRKY1 12h root	27.1		17.3467		0.616667	0.652176
WRKY1 12h root	27.16		17.4067		0.676667	0.625609
WRKY1 12h root	27.3		17.5467		0.816667	0.567752	0.0431675	0.615179	-0.703333
WRKY2 12h root	32.38		22.6267		5.89667	0.0167852
WRKY2 12h root	32.29		22.5367		5.80667	0.0178657
WRKY2 12h root	32.12		22.3667		5.63667	0.0200999	0.0016905	0.0182503	-5.78
WRKY3 12h root	23.03		13.2767		-3.45333	10.9536
WRKY3 12h root	23.13		13.3767		-3.35333	10.2201
WRKY3 12h root	22.95		13.1967		-3.53333	11.5782	0.67977	10.9173	3.44667
WRKY4 12h root	24.01		14.2567		-2.47333	5.55325
WRKY4 12h root	24.11		14.3567		-2.37333	5.18137
WRKY4 12h root	24.07		14.3167		-2.41333	5.32704	0.187391	5.35389	2.42
WRKY5 12h root	30.44		20.6867		3.95667	0.0644058
WRKY5 12h root	30.4		20.6467		3.91667	0.0662164
WRKY5 12h root	30.24		20.4867		3.75667	0.0739828	0.0050878	0.0682017	-3.87667
WRKY6 12h root	31.12		21.3667		4.63667	0.0401998
WRKY6 12h root	31.07		21.3167		4.58667	0.0416175
WRKY6 12h root	31.14		21.3867		4.65667	0.0396464	0.00101663	0.0404879	-4.62667
WRKY7 12h root	25.45		15.6967		-1.03333	2.04675
WRKY7 12h root	25.48		15.7267		-1.00333	2.00463
WRKY7 12h root	25.38		15.6267		-1.10333	2.14851	0.0739707	2.06663	1.04667
WRKY8 12h root	27.4		17.6467		0.916667	0.529732
WRKY8 12h root	27.41		17.6567		0.926667	0.526072
WRKY8 12h root	27.45		17.6967		0.966667	0.511687	0.00953886	0.522497	-0.936667
WRKY9 12h root	25.54		15.7867		-0.943333	1.92297
WRKY9 12h root	25.53		15.7767		-0.953333	1.93634
WRKY9 12h root	25.65		15.8967		-0.833333	1.7818	0.0856264	1.88037	0.91
WRKY10 12h root	27.04		17.2867		0.556667	0.679871
WRKY10 12h root	27.05		17.2967		0.566667	0.675175
WRKY10 12h root	27.21		17.4567		0.726667	0.604299	0.0423414	0.653115	-0.616667
WRKY11 12h root	32		22.2467		5.51667	0.0218433
WRKY11 12h root	31.78		22.0267		5.29667	0.0254416
WRKY11 12h root	32.13		22.3767		5.64667	0.0199611	0.00278468	0.0224153	-5.48667
WRKY12 12h root	25.57		15.8167		-0.913333	1.88339
WRKY12 12h root	25.59		15.8367		-0.893333	1.85746
WRKY12 12h root	25.58		15.8267		-0.903333	1.87038	0.0129646	1.87041	0.903333
WRKY13 12h root	33.83		24.0767		7.34667	0.00614374
WRKY13 12h root	33.72		23.9667		7.23667	0.0066305
WRKY13 12h root	33.76		24.0067		7.27667	0.00644919	0.000246003	0.00640781	-7.28667
WRKY14 12h root	23.35		13.5967		-3.13333	8.7746
WRKY14 12h root	23.39		13.6367		-3.09333	8.53466
WRKY14 12h root	23.41		13.6567		-3.07333	8.41716	0.182182	8.57547	3.1
WRKY15 12h root	24.1		14.3467		-2.38333	5.21741
WRKY15 12h root	24.07		14.3167		-2.41333	5.32704
WRKY15 12h root	24.08		14.3267		-2.40333	5.29024	0.0557928	5.27823	2.4
WRKY16 12h root	26.27		16.5167		-0.213333	1.15936
WRKY16 12h root	26.22		16.4667		-0.263333	1.20025
WRKY16 12h root	26.32		16.5667		-0.163333	1.11987	0.0401905	1.15983	0.213333
WRKY17 12h root	25.54		15.7867		-0.943333	1.92297
WRKY17 12h root	25.78		16.0267		-0.703333	1.62826
WRKY17 12h root	25.64		15.8867		-0.843333	1.79419	0.147742	1.78181	0.83
WRKY18 12h root	27.61		17.8567		1.12667	0.457973
WRKY18 12h root	27.74		17.9867		1.25667	0.41851
WRKY18 12h root	27.87		18.1167		1.38667	0.382447	0.0377754	0.419643	-1.25667
WRKY19 12h root	29.34		19.5867		2.85667	0.138057
WRKY19 12h root	29.31		19.5567		2.82667	0.140958
WRKY19 12h root	29.24		19.4867		2.75667	0.147966	0.00509429	0.142327	-2.81333
WRKY20 12h root	31.37		21.6167		4.88667	0.0338039
WRKY20 12h root	31.43		21.6767		4.94667	0.0324269
WRKY20 12h root	31.23		21.4767		4.74667	0.0372487	0.00248371	0.0344931	-4.86
WRKY21 12h root	28.09		18.3367		1.60667	0.328356
WRKY21 12h root	27.97		18.2167		1.48667	0.356836
WRKY21 12h root	28.09		18.3367		1.60667	0.328356	0.0164429	0.337849	-1.56667
WRKY22 12h root	29.76		20.0067		3.27667	0.103187
WRKY22 12h root	29.81		20.0567		3.32667	0.0996721
WRKY22 12h root	29.91		20.1567		3.42667	0.0929973	0.00517585	0.0986188	-3.34333
WRKY23 12h root	25.3		15.5467		-1.18333	2.27101
WRKY23 12h root	25.26		15.5067		-1.22333	2.33486
WRKY23 12h root	25.41		15.6567		-1.07333	2.10429	0.119046	2.23672	1.16
WRKY24 12h root	21.79		12.0367		-4.69333	25.8722
WRKY24 12h root	21.9		12.1467		-4.58333	23.9729
WRKY24 12h root	21.83		12.0767		-4.65333	25.1648	0.959905	25.0033	4.64333
WRKY25 12h root	27.15		17.3967		0.666667	0.629961
WRKY25 12h root	27.17		17.4167		0.686667	0.621288
WRKY25 12h root	27.25		17.4967		0.766667	0.587774	0.0222789	0.613007	-0.706667
WRKY26 12h root	29.01		19.2567		2.52667	0.173539
WRKY26 12h root	29.16		19.4067		2.67667	0.156402
WRKY26 12h root	29.1		19.3467		2.61667	0.163044	0.00864036	0.164328	-2.60667
WRKY27 12h root	25.61		15.8567		-0.873333	1.83189
WRKY27 12h root	25.55		15.7967		-0.933333	1.90968
WRKY27 12h root	25.76		16.0067		-0.723333	1.65099	0.132726	1.79752	0.843333
WRKY28 12h root	35.26		25.5067		8.77667	0.00228013
WRKY28 12h root	35.18		25.4267		8.69667	0.00241014
WRKY28 12h root	35.13		25.3767		8.64667	0.00249513	0.000108284	0.00239514	-8.70667
WRKY29 12h root	37.01		27.2567		10.5267	0.000677887
WRKY29 12h root	37.04		27.2867		10.5567	0.000663937
WRKY29 12h root	36.89		27.1367		10.4067	0.000736684	3.86087e-05	0.000692836	-10.4967
WRKY30 12h root	25.98		16.2267		-0.503333	1.41748
WRKY30 12h root	25.91		16.1567		-0.573333	1.48796
WRKY30 12h root	26.01		16.2567		-0.473333	1.38831	0.0512287	1.43125	0.516667
WRKY31 12h root	30.75		20.9967		4.26667	0.0519524
WRKY31 12h root	30.81		21.0567		4.32667	0.049836
WRKY31 12h root	30.92		21.1667		4.43667	0.0461775	0.00292156	0.049322	-4.34333
WRKY32 12h root	22.52		12.7667		-3.96333	15.5985
WRKY32 12h root	22.43		12.6767		-4.05333	16.6026
WRKY32 12h root	22.47		12.7167		-4.01333	16.1486	0.502804	16.1165	4.01
WRKY33 12h root	23.54		13.7867		-2.94333	7.69186
WRKY33 12h root	23.43		13.6767		-3.05333	8.30128
WRKY33 12h root	23.3		13.5467		-3.18333	9.08404	0.697882	8.35906	3.06
WRKY34 12h root	25.43		15.6767		-1.05333	2.07532
WRKY34 12h root	25.38		15.6267		-1.10333	2.14851
WRKY34 12h root	25.34		15.5867		-1.14333	2.20891	0.0668962	2.14424	1.1
WRKY35 12h root	28.79		19.0367		2.30667	0.202127
WRKY35 12h root	28.84		19.0867		2.35667	0.195242
WRKY35 12h root	28.7		18.9467		2.21667	0.215138	0.010104	0.204169	-2.29333
WRKY36 12h root	25.51		15.7567		-0.973333	1.96337
WRKY36 12h root	25.44		15.6867		-1.04333	2.06098
WRKY36 12h root	25.55		15.7967		-0.933333	1.90968	0.0767057	1.97801	0.983333
WRKY37 12h root	27.32		17.5667		0.836667	0.559936
WRKY37 12h root	27.4		17.6467		0.916667	0.529732
WRKY37 12h root	27.2		17.4467		0.716667	0.608502	0.0397402	0.566056	-0.823333
WRKY38 12h root	24.64		14.8867		-1.84333	3.58838
WRKY38 12h root	24.7		14.9467		-1.78333	3.44221
WRKY38 12h root	24.66		14.9067		-1.82333	3.53898	0.0743562	3.52319	1.81667
WRKY39 12h root	26.17		16.4167		-0.313333	1.24258
WRKY39 12h root	26.31		16.5567		-0.173333	1.12766
WRKY39 12h root	26.21		16.4567		-0.273333	1.2086	0.0590346	1.19294	0.253333
WRKY40 12h root	23.33		13.5767		-3.15333	8.89709
WRKY40 12h root	23.2		13.4467		-3.28333	9.73603
WRKY40 12h root	23.27		13.5167		-3.21333	9.27491	0.420158	9.30268	3.21667
WRKY41 12h root	29.52		19.7667		3.03667	0.121863
WRKY41 12h root	29.73		19.9767		3.24667	0.105355
WRKY41 12h root	29.7		19.9467		3.21667	0.107569	0.00896043	0.111596	-3.16667
WRKY42 12h root	26.06		16.3067		-0.423333	1.34102
WRKY42 12h root	26.05		16.2967		-0.433333	1.35035
WRKY42 12h root	26.05		16.2967		-0.433333	1.35035	0.00538526	1.34724	0.43
WRKY43 12h root	24.03		14.2767		-2.45333	5.4768
WRKY43 12h root	24.09		14.3367		-2.39333	5.2537
WRKY43 12h root	24.18		14.4267		-2.30333	4.93597	0.271792	5.22216	2.38333
WRKY44 12h root	26.38		16.6267		-0.103333	1.07425
WRKY44 12h root	26.43		16.6767		-0.0533333	1.03766
WRKY44 12h root	26.26		16.5067		-0.223333	1.16743	0.0669084	1.09311	0.126667
WRKY45 12h root	27.4		17.6467		0.916667	0.529732
WRKY45 12h root	27.28		17.5267		0.796667	0.575678
WRKY45 12h root	27.39		17.6367		0.906667	0.533416	0.02553	0.546275	-0.873333
WRKY46 12h root	25.21		15.4567		-1.27333	2.41719
WRKY46 12h root	25.17		15.4167		-1.31333	2.48515
WRKY46 12h root	25.21		15.4567		-1.27333	2.41719	0.0392347	2.43985	1.28667
WRKY47 12h root	38.82		29.0667		12.3367	0.000193327
WRKY47 12h root	38.77		29.0167		12.2867	0.000200145
WRKY47 12h root	38.91		29.1567		12.4267	0.000181635	9.36114e-06	0.000191703	-12.35
WRKY48 12h root	25.21		15.4567		-1.27333	2.41719
WRKY48 12h root	25.3		15.5467		-1.18333	2.27101
WRKY48 12h root	25.29		15.5367		-1.19333	2.2868	0.0802299	2.325	1.21667
WRKY49 12h root	31.12		21.3667		4.63667	0.0401998
WRKY49 12h root	31.47		21.7167		4.98667	0.0315402
WRKY49 12h root	31.21		21.4567		4.72667	0.0377687	0.00446645	0.0365029	-4.78333
WRKY50 12h root	26.77		17.0167		0.286667	0.819794
WRKY50 12h root	26.73		16.9767		0.246667	0.842842
WRKY50 12h root	26.73		16.9767		0.246667	0.842842	0.0133065	0.835159	-0.26
WRKY51 12h root	23.26		13.5067		-3.22333	9.33942
WRKY51 12h root	23.26		13.5067		-3.22333	9.33942
WRKY51 12h root	23.25		13.4967		-3.23333	9.40438	0.0375051	9.36108	3.22667
WRKY52 12h root	25.2		15.4467		-1.28333	2.43401
WRKY52 12h root	25.33		15.5767		-1.15333	2.22427
WRKY52 12h root	25.24		15.4867		-1.24333	2.36745	0.107175	2.34191	1.22667
WRKY53 12h root	24.42		14.6667		-2.06333	4.17951
WRKY53 12h root	24.64		14.8867		-1.84333	3.58838
WRKY53 12h root	24.66		14.9067		-1.82333	3.53898	0.356406	3.76896	1.91
WRKY54 12h root	27.14		17.3867		0.656667	0.634342
WRKY54 12h root	27.04		17.2867		0.556667	0.679871
WRKY54 12h root	27.22		17.4667		0.736667	0.600124	0.0400069	0.638113	-0.65
WRKY55 12h root	24.1		14.3467		-2.38333	5.21741
WRKY55 12h root	24.11		14.3567		-2.37333	5.18137
WRKY55 12h root	24.13		14.3767		-2.35333	5.11004	0.0546446	5.1696	2.37
WRKY56 12h root	28.1		18.3467		1.61667	0.326088
WRKY56 12h root	28.24		18.4867		1.75667	0.295931
WRKY56 12h root	28.12		18.3667		1.63667	0.321599	0.0162707	0.314539	-1.67
WRKY57 12h root	30.76		21.0067		4.27667	0.0515935
WRKY57 12h root	30.64		20.8867		4.15667	0.0560685
WRKY57 12h root	30.71		20.9567		4.22667	0.0534129	0.00225046	0.0536916	-4.22
WRKY58 12h root	34.36		24.6067		7.87667	0.00425488
WRKY58 12h root	34.43		24.6767		7.94667	0.00405336
WRKY58 12h root	34.85		25.0967		8.36667	0.00302958	0.000657025	0.00377927	-8.06333
WRKY59 12h root	36.16		26.4067		9.67667	0.00122189
WRKY59 12h root	36.27		26.5167		9.78667	0.00113219
WRKY59 12h root	36.11		26.3567		9.62667	0.00126498	6.77455e-05	0.00120636	-9.69667
WRKY60 12h root	29.64		19.8867		3.15667	0.112137
WRKY60 12h root	29.67		19.9167		3.18667	0.109829
WRKY60 12h root	29.52		19.7667		3.03667	0.121863	0.0063867	0.11461	-3.12667
WRKY61 12h root	23.24		13.4867		-3.24333	9.4698
WRKY61 12h root	23.26		13.5067		-3.22333	9.33942
WRKY61 12h root	23.25		13.4967		-3.23333	9.40438	0.0651869	9.40453	3.23333
WRKY62 12h root	26.18		16.4267		-0.303333	1.23399
WRKY62 12h root	26.08		16.3267		-0.403333	1.32256
WRKY62 12h root	26.13		16.3767		-0.353333	1.27751	0.0442862	1.27802	0.353333
WRKY63 12h root	26.26		16.5067		-0.223333	1.16743
WRKY63 12h root	26.13		16.3767		-0.353333	1.27751
WRKY63 12h root	26.24		16.4867		-0.243333	1.18372	0.0594123	1.20955	0.273333
WRKY64 12h root	35.68		25.9267		9.19667	0.00170423
WRKY64 12h root	35.53		25.7767		9.04667	0.00189096
WRKY64 12h root	35.77		26.0167		9.28667	0.00160116	0.000146898	0.00173212	-9.17667
WRKY65 12h root	33.58		23.8267		7.09667	0.00730618
WRKY65 12h root	33.41		23.6567		6.92667	0.00821988
WRKY65 12h root	33.58		23.8267		7.09667	0.00730618	0.000527525	0.00761075	-7.04
WRKY66 12h root	26.59		16.8367		0.106667	0.928731
WRKY66 12h root	26.69		16.9367		0.206667	0.866537
WRKY66 12h root	26.85		17.0967		0.366667	0.775572	0.0770286	0.856947	-0.226667
WRKY67 12h root	27.65		17.8967		1.16667	0.445449
WRKY67 12h root	27.64		17.8867		1.15667	0.448548
WRKY67 12h root	27.66		17.9067		1.17667	0.442372	0.00308765	0.445456	-1.16667
WRKY68 12h root	28.71		18.9567		2.22667	0.213652
WRKY68 12h root	28.67		18.9167		2.18667	0.219658
WRKY68 12h root	28.58		18.8267		2.09667	0.233798	0.010343	0.222369	-2.17
18S 24h root	8.68	8.71667
18S 24h root	8.75
18S 24h root	8.72
WRKY1 24h root	26.14		17.4233		0.693333	0.618423
WRKY1 24h root	26.23		17.5133		0.783333	0.581023
WRKY1 24h root	26.17		17.4533		0.723333	0.605696	0.0190156	0.601714	-0.733333
WRKY2 24h root	30.72		22.0033		5.27333	0.0258564
WRKY2 24h root	30.64		21.9233		5.19333	0.0273307
WRKY2 24h root	30.92		22.2033		5.47333	0.0225093	0.00247057	0.0252322	-5.31333
WRKY3 24h root	22.33		13.6133		-3.11667	8.67381
WRKY3 24h root	22.17		13.4533		-3.27667	9.69114
WRKY3 24h root	22.53		13.8133		-2.91667	7.55099	1.07051	8.63865	3.10333
WRKY4 24h root	23.34		14.6233		-2.10667	4.30695
WRKY4 24h root	23.42		14.7033		-2.02667	4.07462
WRKY4 24h root	23.51		14.7933		-1.93667	3.8282	0.239409	4.06992	2.02333
WRKY5 24h root	28.4		19.6833		2.95333	0.129109
WRKY5 24h root	28.45		19.7333		3.00333	0.124712
WRKY5 24h root	28.5		19.7833		3.05333	0.120463	0.00432325	0.124761	-3.00333
WRKY6 24h root	30.12		21.4033		4.67333	0.039191
WRKY6 24h root	30.07		21.3533		4.62333	0.0405731
WRKY6 24h root	29.89		21.1733		4.44333	0.0459646	0.0035791	0.0419096	-4.58
WRKY7 24h root	25.15		16.4333		-0.296667	1.2283
WRKY7 24h root	25.16		16.4433		-0.286667	1.21982
WRKY7 24h root	25.13		16.4133		-0.316667	1.24545	0.0130572	1.23119	0.3
WRKY8 24h root	27.48		18.7633		2.03333	0.24429
WRKY8 24h root	27.52		18.8033		2.07333	0.23761
WRKY8 24h root	27.52		18.8033		2.07333	0.23761	0.00385677	0.239837	-2.06
WRKY9 24h root	25.21		16.4933		-0.236667	1.17827
WRKY9 24h root	25.26		16.5433		-0.186667	1.13813
WRKY9 24h root	25.23		16.5133		-0.216667	1.16205	0.0201906	1.15948	0.213333
WRKY10 24h root	26.57		17.8533		1.12333	0.459032
WRKY10 24h root	26.47		17.7533		1.02333	0.491978
WRKY10 24h root	26.35		17.6333		0.903333	0.53465	0.0379131	0.49522	-1.01667
WRKY11 24h root	32.09		23.3733		6.64333	0.0100036
WRKY11 24h root	32.01		23.2933		6.56333	0.010574
WRKY11 24h root	32.02		23.3033		6.57333	0.010501	0.000310384	0.0103595	-6.59333
WRKY12 24h root	24.52		15.8033		-0.926667	1.90088
WRKY12 24h root	24.37		15.6533		-1.07667	2.10916
WRKY12 24h root	24.45		15.7333		-0.996667	1.99538	0.104288	2.00181	1
WRKY13 24h root	33.24		24.5233		7.79333	0.00450789
WRKY13 24h root	33.22		24.5033		7.77333	0.00457081
WRKY13 24h root	33.29		24.5733		7.84333	0.00435433	0.000111358	0.00447768	-7.80333
WRKY14 24h root	22.36		13.6433		-3.08667	8.49531
WRKY14 24h root	22.41		13.6933		-3.03667	8.20593
WRKY14 24h root	22.33		13.6133		-3.11667	8.67381	0.236122	8.45835	3.08
WRKY15 24h root	23.07		14.3533		-2.37667	5.19335
WRKY15 24h root	23.16		14.4433		-2.28667	4.87927
WRKY15 24h root	22.97		14.2533		-2.47667	5.5661	0.34383	5.21291	2.38
WRKY16 24h root	25.11		16.3933		-0.336667	1.26284
WRKY16 24h root	25.01		16.2933		-0.436667	1.35347
WRKY16 24h root	25.06		16.3433		-0.386667	1.30737	0.0453213	1.30789	0.386667
WRKY17 24h root	24.8		16.0833		-0.646667	1.56555
WRKY17 24h root	24.62		15.9033		-0.826667	1.77358
WRKY17 24h root	24.78		16.0633		-0.666667	1.5874	0.114324	1.64218	0.713333
WRKY18 24h root	26.8		18.0833		1.35333	0.391387
WRKY18 24h root	26.92		18.2033		1.47333	0.360149
WRKY18 24h root	26.71		17.9933		1.26333	0.41658	0.0282695	0.389372	-1.36333
WRKY19 24h root	28.3		19.5833		2.85333	0.138376
WRKY19 24h root	28.3		19.5833		2.85333	0.138376
WRKY19 24h root	28.7		19.9833		3.25333	0.104869	0.0193451	0.127207	-2.98667
WRKY20 24h root	30.72		22.0033		5.27333	0.0258564
WRKY20 24h root	30.51		21.7933		5.06333	0.0299078
WRKY20 24h root	30.68		21.9633		5.23333	0.0265833	0.00216003	0.0274492	-5.19
WRKY21 24h root	27.62		18.9033		2.17333	0.221698
WRKY21 24h root	27.27		18.5533		1.82333	0.282567
WRKY21 24h root	27.46		18.7433		2.01333	0.2477	0.0305421	0.250655	-2.00333
WRKY22 24h root	28.57		19.8533		3.12333	0.114758
WRKY22 24h root	28.53		19.8133		3.08333	0.117984
WRKY22 24h root	28.67		19.9533		3.22333	0.107073	0.00560542	0.113272	-3.14333
WRKY23 24h root	24.01		15.2933		-1.43667	2.70695
WRKY23 24h root	24.04		15.3233		-1.40667	2.65124
WRKY23 24h root	24.19		15.4733		-1.25667	2.38943	0.169541	2.58254	1.36667
WRKY24 24h root	21.45		12.7333		-3.99667	15.9631
WRKY24 24h root	21.59		12.8733		-3.85667	14.4868
WRKY24 24h root	21.45		12.7333		-3.99667	15.9631	0.85233	15.471	3.95
WRKY25 24h root	27.14		18.4233		1.69333	0.309212
WRKY25 24h root	27.49		18.7733		2.04333	0.242603
WRKY25 24h root	27.27		18.5533		1.82333	0.282567	0.0335258	0.278127	-1.85333
WRKY26 24h root	27.18		18.4633		1.73333	0.300756
WRKY26 24h root	27.42		18.7033		1.97333	0.254664
WRKY26 24h root	27.54		18.8233		2.09333	0.234339	0.0340317	0.263253	-1.93333
WRKY27 24h root	25.04		16.3233		-0.406667	1.32562
WRKY27 24h root	25.13		16.4133		-0.316667	1.24545
WRKY27 24h root	25.17		16.4533		-0.276667	1.21139	0.0586441	1.26082	0.333333
WRKY28 24h root	35.47		26.7533		10.0233	0.000960895
WRKY28 24h root	35.25		26.5333		9.80333	0.00111919
WRKY28 24h root	35.38		26.6633		9.93333	0.00102275	7.97731e-05	0.00103428	-9.92
WRKY29 24h root	37.57		28.8533		12.1233	0.000224137
WRKY29 24h root	37.65		28.9333		12.2033	0.000212046
WRKY29 24h root	37.41		28.6933		11.9633	0.000250425	1.96222e-05	0.000228869	-12.0967
WRKY30 24h root	24.33		15.6133		-1.11667	2.16845
WRKY30 24h root	24.5		15.7833		-0.946667	1.92741
WRKY30 24h root	24.38		15.6633		-1.06667	2.09459	0.123493	2.06349	1.04333
WRKY31 24h root	29.17		20.4533		3.72333	0.075712
WRKY31 24h root	29.06		20.3433		3.61333	0.0817106
WRKY31 24h root	29.3		20.5833		3.85333	0.069188	0.0062631	0.0755369	-3.73
WRKY32 24h root	21.56		12.8433		-3.88667	14.7912
WRKY32 24h root	21.51		12.7933		-3.93667	15.3128
WRKY32 24h root	21.47		12.7533		-3.97667	15.7433	0.476782	15.2824	3.93333
WRKY33 24h root	22.17		13.4533		-3.27667	9.69114
WRKY33 24h root	22.35		13.6333		-3.09667	8.5544
WRKY33 24h root	22.3		13.5833		-3.14667	8.85607	0.588859	9.03387	3.17333
WRKY34 24h root	24.2		15.4833		-1.24667	2.37293
WRKY34 24h root	24.26		15.5433		-1.18667	2.27626
WRKY34 24h root	24.2		15.4833		-1.24667	2.37293	0.0558085	2.3407	1.22667
WRKY35 24h root	27.01		18.2933		1.56333	0.338368
WRKY35 24h root	27.28		18.5633		1.83333	0.280616
WRKY35 24h root	27.19		18.4733		1.74333	0.298679	0.0295436	0.305888	-1.71333
WRKY36 24h root	24.26		15.5433		-1.18667	2.27626
WRKY36 24h root	24.34		15.6233		-1.10667	2.15348
WRKY36 24h root	24.45		15.7333		-0.996667	1.99538	0.140808	2.14171	1.09667
WRKY37 24h root	26.25		17.5333		0.803333	0.573024
WRKY37 24h root	26.26		17.5433		0.813333	0.569066
WRKY37 24h root	26.34		17.6233		0.893333	0.538369	0.0189689	0.560153	-0.836667
WRKY38 24h root	23.38		14.6633		-2.06667	4.18918
WRKY38 24h root	23.32		14.6033		-2.12667	4.36707
WRKY38 24h root	23.3		14.5833		-2.14667	4.42804	0.124108	4.32809	2.11333
WRKY39 24h root	25.3		16.5833		-0.146667	1.10701
WRKY39 24h root	25.25		16.5333		-0.196667	1.14605
WRKY39 24h root	25.21		16.4933		-0.236667	1.17827	0.0356835	1.14377	0.193333
WRKY40 24h root	22.22		13.5033		-3.22667	9.36103
WRKY40 24h root	22.33		13.6133		-3.11667	8.67381
WRKY40 24h root	22.26		13.5433		-3.18667	9.10505	0.34731	9.04663	3.17667
WRKY41 24h root	29.54		20.8233		4.09333	0.0585847
WRKY41 24h root	29.69		20.9733		4.24333	0.0527994
WRKY41 24h root	29.64		20.9233		4.19333	0.0546614	0.00295317	0.0553485	-4.17667
WRKY42 24h root	25.4		16.6833		-0.0466667	1.03288
WRKY42 24h root	25.24		16.5233		-0.206667	1.15402
WRKY42 24h root	25.31		16.5933		-0.136667	1.09936	0.0606677	1.09542	0.13
WRKY43 24h root	22.79		14.0733		-2.65667	6.30574
WRKY43 24h root	22.83		14.1133		-2.61667	6.13331
WRKY43 24h root	22.98		14.2633		-2.46667	5.52765	0.408654	5.9889	2.58
WRKY44 24h root	25.43		16.7133		-0.0166667	1.01162
WRKY44 24h root	25.51		16.7933		0.0633333	0.95705
WRKY44 24h root	25.57		16.8533		0.123333	0.918064	0.0469935	0.962245	-0.0566667
WRKY45 24h root	25.56		16.8433		0.113333	0.92445
WRKY45 24h root	25.5		16.7833		0.0533333	0.963707
WRKY45 24h root	25.74		17.0233		0.293333	0.816014	0.0764989	0.90139	-0.153333
WRKY46 24h root	24.2		15.4833		-1.24667	2.37293
WRKY46 24h root	24.24		15.5233		-1.20667	2.30804
WRKY46 24h root	24.24		15.5233		-1.20667	2.30804	0.037463	2.32967	1.22
WRKY47 24h root	38.42		29.7033		12.9733	0.000124348
WRKY47 24h root	38.58		29.8633		13.1333	0.000111294
WRKY47 24h root	38.61		29.8933		13.1633	0.000109004	8.27716e-06	0.000114882	-13.09
WRKY48 24h root	24.08		15.3633		-1.36667	2.57874
WRKY48 24h root	24.14		15.4233		-1.30667	2.47369
WRKY48 24h root	24.13		15.4133		-1.31667	2.4909	0.0563428	2.51444	1.33
WRKY49 24h root	29.75		21.0333		4.30333	0.0506486
WRKY49 24h root	29.55		20.8333		4.10333	0.05818
WRKY49 24h root	29.89		21.1733		4.44333	0.0459646	0.00616276	0.0515977	-4.28333
WRKY50 24h root	25.88		17.1633		0.433333	0.740549
WRKY50 24h root	25.97		17.2533		0.523333	0.695762
WRKY50 24h root	25.99		17.2733		0.543333	0.686184	0.0290205	0.707498	-0.5
WRKY51 24h root	22.32		13.6033		-3.12667	8.73415
WRKY51 24h root	22.3		13.5833		-3.14667	8.85607
WRKY51 24h root	22.3		13.5833		-3.14667	8.85607	0.0703929	8.81543	3.14
WRKY52 24h root	24.5		15.7833		-0.946667	1.92741
WRKY52 24h root	24.48		15.7633		-0.966667	1.95432
WRKY52 24h root	24.41		15.6933		-1.03667	2.05148	0.0652652	1.97774	0.983333
WRKY53 24h root	23.97		15.2533		-1.47667	2.78305
WRKY53 24h root	24		15.2833		-1.44667	2.72578
WRKY53 24h root	24.04		15.3233		-1.40667	2.65124	0.0660935	2.72002	1.44333
WRKY54 24h root	25.7		16.9833		0.253333	0.838956
WRKY54 24h root	25.65		16.9333		0.203333	0.868541
WRKY54 24h root	25.93		17.2133		0.483333	0.715323	0.0812776	0.807607	-0.313333
WRKY55 24h root	22.97		14.2533		-2.47667	5.5661
WRKY55 24h root	22.86		14.1433		-2.58667	6.00709
WRKY55 24h root	22.79		14.0733		-2.65667	6.30574	0.372098	5.95965	2.57333
WRKY56 24h root	26.71		17.9933		1.26333	0.41658
WRKY56 24h root	26.43		17.7133		0.983333	0.50581
WRKY56 24h root	26.46		17.7433		1.01333	0.4954	0.0487901	0.472597	-1.08667
WRKY57 24h root	29.44		20.7233		3.99333	0.0627895
WRKY57 24h root	29.62		20.9033		4.17333	0.0554245
WRKY57 24h root	29.74		21.0233		4.29333	0.0510009	0.00595514	0.0564049	-4.15333
WRKY58 24h root	33		24.2833		7.55333	0.00532378
WRKY58 24h root	33		24.2833		7.55333	0.00532378
WRKY58 24h root	32.96		24.2433		7.51333	0.00547345	8.64131e-05	0.00537367	-7.54
WRKY59 24h root	35.43		26.7133		9.98333	0.00098791
WRKY59 24h root	35.58		26.8633		10.1333	0.000890354
WRKY59 24h root	35.68		26.9633		10.2333	0.00083073	7.93491e-05	0.000902998	-10.1167
WRKY60 24h root	27.83		19.1133		2.38333	0.191666
WRKY60 24h root	27.76		19.0433		2.31333	0.201195
WRKY60 24h root	27.65		18.9333		2.20333	0.217135	0.0128685	0.203332	-2.3
WRKY61 24h root	21.08		12.3633		-4.36667	20.6299
WRKY61 24h root	21.14		12.4233		-4.30667	19.7895
WRKY61 24h root	21.17		12.4533		-4.27667	19.3823	0.636227	19.9339	4.31667
WRKY62 24h root	25.01		16.2933		-0.436667	1.35347
WRKY62 24h root	25.06		16.3433		-0.386667	1.30737
WRKY62 24h root	25.06		16.3433		-0.386667	1.30737	0.0266183	1.32274	0.403333
WRKY63 24h root	25.71		16.9933		0.263333	0.833161
WRKY63 24h root	25.76		17.0433		0.313333	0.80478
WRKY63 24h root	25.65		16.9333		0.203333	0.868541	0.0319446	0.835494	-0.26
WRKY64 24h root	35.76		27.0433		10.3133	0.000785918
WRKY64 24h root	35.95		27.2333		10.5033	0.00068894
WRKY64 24h root	35.81		27.0933		10.3633	0.000759147	5.00839e-05	0.000744668	-10.3933
WRKY65 24h root	32.61		23.8933		7.16333	0.00697625
WRKY65 24h root	32.83		24.1133		7.38333	0.00598956
WRKY65 24h root	32.76		24.0433		7.31333	0.00628735	0.000506096	0.00641772	-7.28667
WRKY66 24h root	25.02		16.3033		-0.426667	1.34412
WRKY66 24h root	25.06		16.3433		-0.386667	1.30737
WRKY66 24h root	24.92		16.2033		-0.526667	1.4406	0.0688083	1.36403	0.446667
WRKY67 24h root	26.04		17.3233		0.593333	0.66281
WRKY67 24h root	26		17.2833		0.553333	0.681444
WRKY67 24h root	25.81		17.0933		0.363333	0.777366	0.0614703	0.707207	-0.503333
WRKY68 24h root	26.82		18.1033		1.37333	0.385998
WRKY68 24h root	26.94		18.2233		1.49333	0.355191
WRKY68 24h root	27.13		18.4133		1.68333	0.311362	0.0375068	0.350851	-1.51667
