# Supplementary material for: Genome-Wide Identification and Characterization of WRKY Transcription Factors in Betula platyphylla Suk. and Their Responses to Abiotic Stresses
Source: Int J Mol Sci. 2023 Oct 8;24(19):15000. doi: 10.3390/ijms241915000 (PMC10573109; doi:10.3390/ijms241915000)
Supplement: Supplementary file 1 [file ijms-24-15000-s001.zip › Table S9 qRT-PCR data of the relative expression levels of BpWRKYs under cold treatment.xlsx]

## Sheet: Sheet1
Sample Name	Cт		ΔCt		ΔΔCt	2-ΔΔCt	SD	Average Exp. Level	-ΔΔCt
18S No root	8.7	8.72667
18S No root	8.7
18S No root	8.78
WRKY1 No root	27.73		19.0033	19.0167	-0.0133333	1.00928
WRKY1 No root	27.75		19.0233		0.00666667	0.99539
WRKY1 No root	27.75		19.0233		0.00666667	0.99539	0.00802235	1.00002	1.18424e-15
WRKY2 No root	33.19		24.4633		5.44667	0.0229293
WRKY2 No root	33.08		24.3533		5.33667	0.0247459
WRKY2 No root	32.98		24.2533		5.23667	0.026522	0.00179641	0.0247324	-5.34
WRKY3 No root	22.77		14.0433		-4.97333	31.4139
WRKY3 No root	22.76		14.0333		-4.98333	31.6324
WRKY3 No root	22.77		14.0433		-4.97333	31.4139	0.126152	31.4868	4.97667
WRKY4 No root	24.82		16.0933		-2.92333	7.58597
WRKY4 No root	24.73		16.0033		-3.01333	8.07428
WRKY4 No root	24.77		16.0433		-2.97333	7.85349	0.244527	7.83791	2.97
WRKY5 No root	32.26		23.5333		4.51667	0.0436866
WRKY5 No root	32.26		23.5333		4.51667	0.0436866
WRKY5 No root	32		23.2733		4.25667	0.0523137	0.0049809	0.0465623	-4.43
WRKY6 No root	28.35		19.6233		0.606667	0.656712
WRKY6 No root	28.36		19.6333		0.616667	0.652176
WRKY6 No root	28.58		19.8533		0.836667	0.559936	0.0546115	0.622941	-0.686667
WRKY7 No root	27.49		18.7633		-0.253333	1.19196
WRKY7 No root	27.36		18.6333		-0.383333	1.30435
WRKY7 No root	27.53		18.8033		-0.213333	1.15936	0.0760662	1.21856	0.283333
WRKY8 No root	28.44		19.7133		0.696667	0.616996
WRKY8 No root	28.54		19.8133		0.796667	0.575678
WRKY8 No root	28.66		19.9333		0.916667	0.529732	0.0436527	0.574135	-0.803333
WRKY9 No root	26.1		17.3733		-1.64333	3.12387
WRKY9 No root	26.03		17.3033		-1.71333	3.27918
WRKY9 No root	26.02		17.2933		-1.72333	3.30198	0.0969248	3.23501	1.69333
WRKY10 No root	29.44		20.7133		1.69667	0.308498
WRKY10 No root	29.54		20.8133		1.79667	0.287839
WRKY10 No root	29.49		20.7633		1.74667	0.297989	0.0103301	0.298109	-1.74667
WRKY11 No root	34.18		25.4533		6.43667	0.0115444
WRKY11 No root	34.16		25.4333		6.41667	0.0117055
WRKY11 No root	34.24		25.5133		6.49667	0.0110741	0.00032808	0.0114413	-6.45
WRKY12 No root	24.33		15.6033		-3.41333	10.6541
WRKY12 No root	24.29		15.5633		-3.45333	10.9536
WRKY12 No root	24.32		15.5933		-3.42333	10.7282	0.156004	10.7786	3.43
WRKY13 No root	35.93		27.2033		8.18667	0.00343216
WRKY13 No root	36.15		27.4233		8.40667	0.00294674
WRKY13 No root	36.03		27.3033		8.28667	0.00320232	0.000242827	0.00319374	-8.29333
WRKY14 No root	23.04		14.3133		-4.70333	26.0522
WRKY14 No root	23.07		14.3433		-4.67333	25.5161
WRKY14 No root	23.11		14.3833		-4.63333	24.8183	0.618703	25.4622	4.67
WRKY15 No root	24.51		15.7833		-3.23333	9.40438
WRKY15 No root	24.69		15.9633		-3.05333	8.30128
WRKY15 No root	24.62		15.8933		-3.12333	8.71399	0.557348	8.80655	3.13667
WRKY16 No root	26.4		17.6733		-1.34333	2.53737
WRKY16 No root	26.61		17.8833		-1.13333	2.19365
WRKY16 No root	26.6		17.8733		-1.14333	2.20891	0.194192	2.31331	1.20667
WRKY17 No root	25.35		16.6233		-2.39333	5.2537
WRKY17 No root	25.4		16.6733		-2.34333	5.07474
WRKY17 No root	25.47		16.7433		-2.27333	4.83439	0.210403	5.05427	2.33667
WRKY18 No root	27.85		19.1233		0.106667	0.928731
WRKY18 No root	27.66		18.9333		-0.0833333	1.05946
WRKY18 No root	27.58		18.8533		-0.163333	1.11987	0.0977024	1.03602	0.0466667
WRKY19 No root	27.64		18.9133		-0.103333	1.07425
WRKY19 No root	27.63		18.9033		-0.113333	1.08172
WRKY19 No root	27.76		19.0333		0.0166667	0.988514	0.0517931	1.04816	0.0666667
WRKY20 No root	29.52		20.7933		1.77667	0.291857
WRKY20 No root	29.48		20.7533		1.73667	0.300062
WRKY20 No root	29.34		20.6133		1.59667	0.33064	0.0204388	0.30752	-1.70333
WRKY21 No root	26.52		17.7933		-1.22333	2.33486
WRKY21 No root	26.48		17.7533		-1.26333	2.4005
WRKY21 No root	26.46		17.7333		-1.28333	2.43401	0.050436	2.38979	1.25667
WRKY22 No root	26.35		17.6233		-1.39333	2.62685
WRKY22 No root	26.13		17.4033		-1.61333	3.05958
WRKY22 No root	26.25		17.5233		-1.49333	2.81539	0.216961	2.83394	1.5
WRKY23 No root	25.46		16.7333		-2.28333	4.86801
WRKY23 No root	25.32		16.5933		-2.42333	5.36409
WRKY23 No root	25.32		16.5933		-2.42333	5.36409	0.286409	5.19873	2.37667
WRKY24 No root	22.38		13.6533		-5.36333	41.1646
WRKY24 No root	22.46		13.7333		-5.28333	38.9441
WRKY24 No root	22.52		13.7933		-5.22333	37.3577	1.91225	39.1555	5.29
WRKY25 No root	27.48		18.7533		-0.263333	1.20025
WRKY25 No root	27.53		18.8033		-0.213333	1.15936
WRKY25 No root	27.63		18.9033		-0.113333	1.08172	0.0602043	1.14711	0.196667
WRKY26 No root	28.37		19.6433		0.626667	0.647671
WRKY26 No root	28.43		19.7033		0.686667	0.621288
WRKY26 No root	28.39		19.6633		0.646667	0.638754	0.0134206	0.635904	-0.653333
WRKY27 No root	26.23		17.5033		-1.51333	2.85469
WRKY27 No root	26.16		17.4333		-1.58333	2.99661
WRKY27 No root	26.14		17.4133		-1.60333	3.03845	0.0963149	2.96325	1.56667
WRKY28 No root	35.62		26.8933		7.87667	0.00425488
WRKY28 No root	35.53		26.8033		7.78667	0.00452876
WRKY28 No root	35.47		26.7433		7.72667	0.00472108	0.000234289	0.00450157	-7.79667
WRKY29 No root	35.79		27.0633		8.04667	0.00378192
WRKY29 No root	35.86		27.1333		8.11667	0.0036028
WRKY29 No root	35.67		26.9433		7.92667	0.00410994	0.000257189	0.00383155	-8.03
WRKY30 No root	24.47		15.7433		-3.27333	9.66878
WRKY30 No root	24.61		15.8833		-3.13333	8.7746
WRKY30 No root	24.71		15.9833		-3.03333	8.18699	0.746159	8.87679	3.14667
WRKY31 No root	30.2		21.4733		2.45667	0.182167
WRKY31 No root	29.98		21.2533		2.23667	0.212176
WRKY31 No root	30.27		21.5433		2.52667	0.173539	0.0202805	0.189294	-2.40667
WRKY32 No root	22.08		13.3533		-5.66333	50.6796
WRKY32 No root	22.14		13.4133		-5.60333	48.6151
WRKY32 No root	22.12		13.3933		-5.62333	49.2938	1.05223	49.5295	5.63
WRKY33 No root	25.34		16.6133		-2.40333	5.29024
WRKY33 No root	25.46		16.7333		-2.28333	4.86801
WRKY33 No root	25.45		16.7233		-2.29333	4.90187	0.23461	5.02004	2.32667
WRKY34 No root	28.24		19.5133		0.496667	0.708742
WRKY34 No root	28.19		19.4633		0.446667	0.733736
WRKY34 No root	28.12		19.3933		0.376667	0.770215	0.0309146	0.737565	-0.44
WRKY35 No root	28.23		19.5033		0.486667	0.713672
WRKY35 No root	28.18		19.4533		0.436667	0.73884
WRKY35 No root	28.33		19.6033		0.586667	0.66588	0.0370601	0.70613	-0.503333
WRKY36 No root	26.01		17.2833		-1.73333	3.32495
WRKY36 No root	26.1		17.3733		-1.64333	3.12387
WRKY36 No root	26.03		17.3033		-1.71333	3.27918	0.105397	3.24267	1.69667
WRKY37 No root	26.39		17.6633		-1.35333	2.55502
WRKY37 No root	26.2		17.4733		-1.54333	2.91467
WRKY37 No root	26.29		17.5633		-1.45333	2.7384	0.179839	2.73603	1.45
WRKY38 No root	24.76		16.0333		-2.98333	7.90811
WRKY38 No root	24.78		16.0533		-2.96333	7.79924
WRKY38 No root	24.83		16.1033		-2.91333	7.53357	0.192664	7.74697	2.95333
WRKY39 No root	27.01		18.2833		-0.733333	1.66248
WRKY39 No root	26.89		18.1633		-0.853333	1.80667
WRKY39 No root	26.88		18.1533		-0.863333	1.81924	0.0871053	1.76279	0.816667
WRKY40 No root	26.31		17.5833		-1.43333	2.7007
WRKY40 No root	26.49		17.7633		-1.25333	2.38392
WRKY40 No root	26.28		17.5533		-1.46333	2.75745	0.201287	2.61402	1.38333
WRKY41 No root	29.71		20.9833		1.96667	0.255843
WRKY41 No root	29.65		20.9233		1.90667	0.266708
WRKY41 No root	29.68		20.9533		1.93667	0.261219	0.00543239	0.261257	-1.93667
WRKY42 No root	26.42		17.6933		-1.32333	2.50244
WRKY42 No root	26.5		17.7733		-1.24333	2.36745
WRKY42 No root	26.52		17.7933		-1.22333	2.33486	0.0888512	2.40158	1.26333
WRKY43 No root	27.12		18.3933		-0.623333	1.54043
WRKY43 No root	26.91		18.1833		-0.833333	1.7818
WRKY43 No root	26.73		18.0033		-1.01333	2.01857	0.239073	1.78027	0.823333
WRKY44 No root	26.56		17.8333		-1.18333	2.27101
WRKY44 No root	26.69		17.9633		-1.05333	2.07532
WRKY44 No root	26.79		18.0633		-0.953333	1.93634	0.168133	2.09422	1.06333
WRKY45 No root	26.44		17.7133		-1.30333	2.46798
WRKY45 No root	26.35		17.6233		-1.39333	2.62685
WRKY45 No root	26.56		17.8333		-1.18333	2.27101	0.17826	2.45528	1.29333
WRKY46 No root	25.13		16.4033		-2.61333	6.11916
WRKY46 No root	25.12		16.3933		-2.62333	6.16172
WRKY46 No root	25.17		16.4433		-2.57333	5.95183	0.110954	6.07757	2.60333
WRKY47 No root	39.63		30.9033		11.8867	0.000264093
WRKY47 No root	39.61		30.8833		11.8667	0.00026778
WRKY47 No root	39.77		31.0433		12.0267	0.000239669	1.52768e-05	0.000257181	-11.9267
WRKY48 No root	24.26		15.5333		-3.48333	11.1838
WRKY48 No root	24.18		15.4533		-3.56333	11.8214
WRKY48 No root	24.19		15.4633		-3.55333	11.7398	0.347001	11.5817	3.53333
WRKY49 No root	32.78		24.0533		5.03667	0.0304658
WRKY49 No root	32.58		23.8533		4.83667	0.034996
WRKY49 No root	32.44		23.7133		4.69667	0.0385623	0.00405779	0.0346747	-4.85667
WRKY50 No root	27.96		19.2333		0.216667	0.860551
WRKY50 No root	28.01		19.2833		0.266667	0.831238
WRKY50 No root	28.04		19.3133		0.296667	0.814131	0.0234761	0.835307	-0.26
WRKY51 No root	24.55		15.8233		-3.19333	9.14722
WRKY51 No root	24.6		15.8733		-3.14333	8.83563
WRKY51 No root	24.5		15.7733		-3.24333	9.4698	0.317098	9.15088	3.19333
WRKY52 No root	26.08		17.3533		-1.66333	3.16748
WRKY52 No root	26.08		17.3533		-1.66333	3.16748
WRKY52 No root	26.18		17.4533		-1.56333	2.95536	0.122465	3.09677	1.63
WRKY53 No root	25.52		16.7933		-2.22333	4.66971
WRKY53 No root	25.35		16.6233		-2.39333	5.2537
WRKY53 No root	25.33		16.6033		-2.41333	5.32704	0.360208	5.08348	2.34333
WRKY54 No root	27.23		18.5033		-0.513333	1.42734
WRKY54 No root	27.28		18.5533		-0.463333	1.37872
WRKY54 No root	27.09		18.3633		-0.653333	1.5728	0.100983	1.45962	0.543333
WRKY55 No root	24.79		16.0633		-2.95333	7.74537
WRKY55 No root	24.81		16.0833		-2.93333	7.63873
WRKY55 No root	24.91		16.1833		-2.83333	7.12719	0.330451	7.50376	2.90667
WRKY56 No root	28.39		19.6633		0.646667	0.638754
WRKY56 No root	28.47		19.7433		0.726667	0.604299
WRKY56 No root	28.53		19.8033		0.786667	0.579682	0.0296725	0.607578	-0.72
WRKY57 No root	31.48		22.7533		3.73667	0.0750155
WRKY57 No root	31.66		22.9333		3.91667	0.0662164
WRKY57 No root	31.55		22.8233		3.80667	0.0714627	0.00442662	0.0708982	-3.82
WRKY58 No root	31.47		22.7433		3.72667	0.0755373
WRKY58 No root	31.62		22.8933		3.87667	0.068078
WRKY58 No root	31.54		22.8133		3.79667	0.0719597	0.00373067	0.0718584	-3.8
WRKY59 No root	35.62		26.8933		7.87667	0.00425488
WRKY59 No root	35.26		26.5333		7.51667	0.00546082
WRKY59 No root	35.47		26.7433		7.72667	0.00472108	0.00060812	0.00481226	-7.70667
WRKY60 No root	30		21.2733		2.25667	0.209255
WRKY60 No root	30.25		21.5233		2.50667	0.175962
WRKY60 No root	30.14		21.4133		2.39667	0.189903	0.0167197	0.191706	-2.38667
WRKY61 No root	28.14		19.4133		0.396667	0.759611
WRKY61 No root	28.13		19.4033		0.386667	0.764895
WRKY61 No root	28.26		19.5333		0.516667	0.698985	0.0366233	0.741164	-0.433333
WRKY62 No root	26.16		17.4333		-1.58333	2.99661
WRKY62 No root	26.1		17.3733		-1.64333	3.12387
WRKY62 No root	26.06		17.3333		-1.68333	3.21169	0.108139	3.11072	1.63667
WRKY63 No root	26.23		17.5033		-1.51333	2.85469
WRKY63 No root	26.22		17.4933		-1.52333	2.87454
WRKY63 No root	26.36		17.6333		-1.38333	2.6087	0.148084	2.77931	1.47333
WRKY64 No root	36.26		27.5333		8.51667	0.00273041
WRKY64 No root	36.11		27.3833		8.36667	0.00302958
WRKY64 No root	36.03		27.3033		8.28667	0.00320232	0.000238761	0.00298744	-8.39
WRKY65 No root	32.75		24.0233		5.00667	0.0311059
WRKY65 No root	32.64		23.9133		4.89667	0.0335704
WRKY65 No root	32.72		23.9933		4.97667	0.0317595	0.00127672	0.0321453	-4.96
WRKY66 No root	26.23		17.5033		-1.51333	2.85469
WRKY66 No root	26.23		17.5033		-1.51333	2.85469
WRKY66 No root	26.33		17.6033		-1.41333	2.66352	0.110372	2.79097	1.48
WRKY67 No root	27.31		18.5833		-0.433333	1.35035
WRKY67 No root	27.56		18.8333		-0.183333	1.1355
WRKY67 No root	27.48		18.7533		-0.263333	1.20025	0.110213	1.2287	0.293333
WRKY68 No root	28.35		19.6233		0.606667	0.656712
WRKY68 No root	28.21		19.4833		0.466667	0.723635
WRKY68 No root	28.41		19.6833		0.666667	0.629961	0.0482512	0.670102	-0.58
18S 4℃ root	8.31	8.34667
18S 4℃ root	8.36
18S 4℃ root	8.37
WRKY1 4℃ root	26.07		17.7233		-1.29333	2.45094
WRKY1 4℃ root	26.12		17.7733		-1.24333	2.36745
WRKY1 4℃ root	26.01		17.6633		-1.35333	2.55502	0.0939726	2.4578	1.29667
WRKY2 4℃ root	30.64		22.2933		3.27667	0.103187
WRKY2 4℃ root	30.53		22.1833		3.16667	0.111362
WRKY2 4℃ root	30.46		22.1133		3.09667	0.116899	0.00689813	0.110483	-3.18
WRKY3 4℃ root	21.45		13.1033		-5.91333	60.2685
WRKY3 4℃ root	21.38		13.0333		-5.98333	63.2649
WRKY3 4℃ root	21.29		12.9433		-6.07333	67.3373	3.54799	63.6236	5.99
WRKY4 4℃ root	22.38		14.0333		-4.98333	31.6324
WRKY4 4℃ root	22.58		14.2333		-4.78333	27.5376
WRKY4 4℃ root	22.55		14.2033		-4.81333	28.1163	2.21607	29.0955	4.86
WRKY5 4℃ root	29.73		21.3833		2.36667	0.193893
WRKY5 4℃ root	29.97		21.6233		2.60667	0.164178
WRKY5 4℃ root	30.02		21.6733		2.65667	0.158586	0.0189775	0.172219	-2.54333
WRKY6 4℃ root	31.06		22.7133		3.69667	0.0771245
WRKY6 4℃ root	31		22.6533		3.63667	0.0803997
WRKY6 4℃ root	30.99		22.6433		3.62667	0.0809589	0.0020713	0.0794944	-3.65333
WRKY7 4℃ root	25.39		17.0433		-1.97333	3.92674
WRKY7 4℃ root	25.54		17.1933		-1.82333	3.53898
WRKY7 4℃ root	25.48		17.1333		-1.88333	3.68926	0.195509	3.71833	1.89333
WRKY8 4℃ root	26		17.6533		-1.36333	2.57279
WRKY8 4℃ root	25.96		17.6133		-1.40333	2.64512
WRKY8 4℃ root	26.09		17.7433		-1.27333	2.41719	0.11647	2.54503	1.34667
WRKY9 4℃ root	25.06		16.7133		-2.30333	4.93597
WRKY9 4℃ root	24.96		16.6133		-2.40333	5.29024
WRKY9 4℃ root	25.18		16.8333		-2.18333	4.54202	0.374287	4.92274	2.29667
WRKY10 4℃ root	28.18		19.8333		0.816667	0.567752
WRKY10 4℃ root	28.13		19.7833		0.766667	0.587774
WRKY10 4℃ root	28.29		19.9433		0.926667	0.526072	0.0314779	0.560533	-0.836667
WRKY11 4℃ root	33.35		25.0033		5.98667	0.0157701
WRKY11 4℃ root	33.78		25.4333		6.41667	0.0117055
WRKY11 4℃ root	33.54		25.1933		6.17667	0.0138241	0.00203289	0.0137666	-6.19333
WRKY12 4℃ root	23.86		15.5133		-3.50333	11.3399
WRKY12 4℃ root	23.92		15.5733		-3.44333	10.8779
WRKY12 4℃ root	23.91		15.5633		-3.45333	10.9536	0.247765	11.0571	3.46667
WRKY13 4℃ root	34.6		26.2533		7.23667	0.0066305
WRKY13 4℃ root	34.47		26.1233		7.10667	0.00725571
WRKY13 4℃ root	34.57		26.2233		7.20667	0.00676982	0.000328226	0.00688534	-7.18333
WRKY14 4℃ root	22.59		14.2433		-4.77333	27.3474
WRKY14 4℃ root	22.64		14.2933		-4.72333	26.4159
WRKY14 4℃ root	22.66		14.3133		-4.70333	26.0522	0.668041	26.6052	4.73333
WRKY15 4℃ root	23.42		15.0733		-3.94333	15.3837
WRKY15 4℃ root	23.39		15.0433		-3.97333	15.707
WRKY15 4℃ root	23.48		15.1333		-3.88333	14.7571	0.482967	15.2826	3.93333
WRKY16 4℃ root	26		17.6533		-1.36333	2.57279
WRKY16 4℃ root	26.05		17.7033		-1.31333	2.48515
WRKY16 4℃ root	26.03		17.6833		-1.33333	2.51984	0.0441351	2.52593	1.33667
WRKY17 4℃ root	23.86		15.5133		-3.50333	11.3399
WRKY17 4℃ root	23.97		15.6233		-3.39333	10.5074
WRKY17 4℃ root	24.11		15.7633		-3.25333	9.53566	0.903003	10.461	3.38333
WRKY18 4℃ root	27.26		18.9133		-0.103333	1.07425
WRKY18 4℃ root	27.24		18.8933		-0.123333	1.08925
WRKY18 4℃ root	27.2		18.8533		-0.163333	1.11987	0.0232513	1.09446	0.13
WRKY19 4℃ root	26.78		18.4333		-0.583333	1.49831
WRKY19 4℃ root	26.76		18.4133		-0.603333	1.51922
WRKY19 4℃ root	26.42		18.0733		-0.943333	1.92297	0.239368	1.64683	0.71
WRKY20 4℃ root	28.17		19.8233		0.806667	0.571701
WRKY20 4℃ root	28.02		19.6733		0.656667	0.634342
WRKY20 4℃ root	28.09		19.7433		0.726667	0.604299	0.0313292	0.603447	-0.73
WRKY21 4℃ root	25.83		17.4833		-1.53333	2.89454
WRKY21 4℃ root	25.6		17.2533		-1.76333	3.39482
WRKY21 4℃ root	25.68		17.3333		-1.68333	3.21169	0.253113	3.16702	1.66
WRKY22 4℃ root	25.43		17.0833		-1.93333	3.81937
WRKY22 4℃ root	25.38		17.0333		-1.98333	3.95406
WRKY22 4℃ root	25.49		17.1433		-1.87333	3.66378	0.145263	3.8124	1.93
WRKY23 4℃ root	24.55		16.2033		-2.81333	7.02907
WRKY23 4℃ root	24.65		16.3033		-2.71333	6.55835
WRKY23 4℃ root	24.66		16.3133		-2.70333	6.51305	0.285744	6.70016	2.74333
WRKY24 4℃ root	21.91		13.5633		-5.45333	43.8144
WRKY24 4℃ root	21.87		13.5233		-5.49333	45.0462
WRKY24 4℃ root	21.88		13.5333		-5.48333	44.735	0.640533	44.5319	5.47667
WRKY25 4℃ root	25.28		16.9333		-2.08333	4.23785
WRKY25 4℃ root	25.42		17.0733		-1.94333	3.84593
WRKY25 4℃ root	25.31		16.9633		-2.05333	4.15064	0.205772	4.07814	2.02667
WRKY26 4℃ root	26.7		18.3533		-0.663333	1.58374
WRKY26 4℃ root	26.5		18.1533		-0.863333	1.81924
WRKY26 4℃ root	26.67		18.3233		-0.693333	1.61702	0.12745	1.67333	0.74
WRKY27 4℃ root	25.46		17.1133		-1.90333	3.74076
WRKY27 4℃ root	25.38		17.0333		-1.98333	3.95406
WRKY27 4℃ root	25.43		17.0833		-1.93333	3.81937	0.107868	3.83806	1.94
WRKY28 4℃ root	34.87		26.5233		7.50667	0.0054988
WRKY28 4℃ root	34.95		26.6033		7.58667	0.00520218
WRKY28 4℃ root	35.01		26.6633		7.64667	0.00499027	0.00025544	0.00523042	-7.58
WRKY29 4℃ root	35.94		27.5933		8.57667	0.00261918
WRKY29 4℃ root	35.85		27.5033		8.48667	0.00278778
WRKY29 4℃ root	35.73		27.3833		8.36667	0.00302958	0.000206283	0.00281218	-8.47667
WRKY30 4℃ root	24.48		16.1333		-2.88333	7.37853
WRKY30 4℃ root	24.71		16.3633		-2.65333	6.29119
WRKY30 4℃ root	24.69		16.3433		-2.67333	6.37901	0.604021	6.68291	2.73667
WRKY31 4℃ root	29.19		20.8433		1.82667	0.281915
WRKY31 4℃ root	29.2		20.8533		1.83667	0.279968
WRKY31 4℃ root	29.1		20.7533		1.73667	0.300062	0.0110821	0.287315	-1.8
WRKY32 4℃ root	21.46		13.1133		-5.90333	59.8522
WRKY32 4℃ root	21.54		13.1933		-5.82333	56.6237
WRKY32 4℃ root	21.49		13.1433		-5.87333	58.6205	1.62932	58.3655	5.86667
WRKY33 4℃ root	22.89		14.5433		-4.47333	22.213
WRKY33 4℃ root	23.09		14.7433		-4.27333	19.3376
WRKY33 4℃ root	23.08		14.7333		-4.28333	19.4721	1.62272	20.3409	4.34333
WRKY34 4℃ root	26.04		17.6933		-1.32333	2.50244
WRKY34 4℃ root	26.04		17.6933		-1.32333	2.50244
WRKY34 4℃ root	25.87		17.5233		-1.49333	2.81539	0.180682	2.60675	1.38
WRKY35 4℃ root	26.83		18.4833		-0.533333	1.44727
WRKY35 4℃ root	26.95		18.6033		-0.413333	1.33176
WRKY35 4℃ root	26.79		18.4433		-0.573333	1.48796	0.0810308	1.42233	0.506667
WRKY36 4℃ root	25.37		17.0233		-1.99333	3.98156
WRKY36 4℃ root	25.29		16.9433		-2.07333	4.20858
WRKY36 4℃ root	25.26		16.9133		-2.10333	4.29701	0.162721	4.16238	2.05667
WRKY37 4℃ root	25.81		17.4633		-1.55333	2.93494
WRKY37 4℃ root	25.64		17.2933		-1.72333	3.30198
WRKY37 4℃ root	25.63		17.2833		-1.73333	3.32495	0.218842	3.18729	1.67
WRKY38 4℃ root	24.76		16.4133		-2.60333	6.07689
WRKY38 4℃ root	24.67		16.3233		-2.69333	6.46806
WRKY38 4℃ root	24.9		16.5533		-2.46333	5.51489	0.479128	6.01995	2.58667
WRKY39 4℃ root	26.02		17.6733		-1.34333	2.53737
WRKY39 4℃ root	25.95		17.6033		-1.41333	2.66352
WRKY39 4℃ root	26		17.6533		-1.36333	2.57279	0.0650642	2.59123	1.37333
WRKY40 4℃ root	25.62		17.2733		-1.74333	3.34808
WRKY40 4℃ root	25.57		17.2233		-1.79333	3.46615
WRKY40 4℃ root	25.51		17.1633		-1.85333	3.61334	0.132897	3.47586	1.79667
WRKY41 4℃ root	30.16		21.8133		2.79667	0.143919
WRKY41 4℃ root	30.08		21.7333		2.71667	0.152125
WRKY41 4℃ root	29.9		21.5533		2.53667	0.17234	0.0146273	0.156128	-2.68333
WRKY42 4℃ root	26.02		17.6733		-1.34333	2.53737
WRKY42 4℃ root	25.89		17.5433		-1.47333	2.77663
WRKY42 4℃ root	26.05		17.7033		-1.31333	2.48515	0.155419	2.59972	1.37667
WRKY43 4℃ root	27.27		18.9233		-0.0933333	1.06683
WRKY43 4℃ root	27.07		18.7233		-0.293333	1.22547
WRKY43 4℃ root	27.25		18.9033		-0.113333	1.08172	0.0876066	1.12468	0.166667
WRKY44 4℃ root	26.43		18.0833		-0.933333	1.90968
WRKY44 4℃ root	26.39		18.0433		-0.973333	1.96337
WRKY44 4℃ root	26.57		18.2233		-0.793333	1.73307	0.120492	1.86871	0.9
WRKY45 4℃ root	26.54		18.1933		-0.823333	1.76949
WRKY45 4℃ root	26.5		18.1533		-0.863333	1.81924
WRKY45 4℃ root	26.63		18.2833		-0.733333	1.66248	0.0801049	1.7504	0.806667
WRKY46 4℃ root	25.14		16.7933		-2.22333	4.66971
WRKY46 4℃ root	25		16.6533		-2.36333	5.14558
WRKY46 4℃ root	25.17		16.8233		-2.19333	4.57361	0.306277	4.7963	2.26
WRKY47 4℃ root	39.12		30.7733		11.7567	0.000288995
WRKY47 4℃ root	38.99		30.6433		11.6267	0.000316246
WRKY47 4℃ root	39.03		30.6833		11.6667	0.000307598	1.3925e-05	0.00030428	-11.6833
WRKY48 4℃ root	23.74		15.3933		-3.62333	12.3234
WRKY48 4℃ root	23.66		15.3133		-3.70333	13.0261
WRKY48 4℃ root	23.68		15.3333		-3.68333	12.8468	0.365093	12.7321	3.67
WRKY49 4℃ root	31.57		23.2233		4.20667	0.0541586
WRKY49 4℃ root	31.52		23.1733		4.15667	0.0560685
WRKY49 4℃ root	32.73		24.3833		5.36667	0.0242366	0.0178523	0.0448212	-4.57667
WRKY50 4℃ root	26.1		17.7533		-1.26333	2.4005
WRKY50 4℃ root	26.04		17.6933		-1.32333	2.50244
WRKY50 4℃ root	26.05		17.7033		-1.31333	2.48515	0.0545535	2.46269	1.3
WRKY51 4℃ root	23.16		14.8133		-4.20333	18.4217
WRKY51 4℃ root	23.15		14.8033		-4.21333	18.5498
WRKY51 4℃ root	23.15		14.8033		-4.21333	18.5498	0.0739776	18.5071	4.21
WRKY52 4℃ root	24.62		16.2733		-2.74333	6.69616
WRKY52 4℃ root	24.63		16.2833		-2.73333	6.6499
WRKY52 4℃ root	24.76		16.4133		-2.60333	6.07689	0.344957	6.47432	2.69333
WRKY53 4℃ root	24.11		15.7633		-3.25333	9.53566
WRKY53 4℃ root	24.12		15.7733		-3.24333	9.4698
WRKY53 4℃ root	24.17		15.8233		-3.19333	9.14722	0.207879	9.38423	3.23
WRKY54 4℃ root	26.74		18.3933		-0.623333	1.54043
WRKY54 4℃ root	27.04		18.6933		-0.323333	1.25122
WRKY54 4℃ root	26.91		18.5633		-0.453333	1.3692	0.145421	1.38695	0.466667
WRKY55 4℃ root	24.36		16.0133		-3.00333	8.01851
WRKY55 4℃ root	24.23		15.8833		-3.13333	8.7746
WRKY55 4℃ root	24.27		15.9233		-3.09333	8.53466	0.386364	8.44259	3.07667
WRKY56 4℃ root	30.19		21.8433		2.82667	0.140958
WRKY56 4℃ root	29.7		21.3533		2.33667	0.197967
WRKY56 4℃ root	30		21.6533		2.63667	0.160799	0.0289403	0.166575	-2.6
WRKY57 4℃ root	31.38		23.0333		4.01667	0.0617821
WRKY57 4℃ root	31.57		23.2233		4.20667	0.0541586
WRKY57 4℃ root	31.46		23.1133		4.09667	0.0584495	0.0038218	0.05813	-4.10667
WRKY58 4℃ root	31.27		22.9233		3.90667	0.066677
WRKY58 4℃ root	31.28		22.9333		3.91667	0.0662164
WRKY58 4℃ root	31.28		22.9333		3.91667	0.0662164	0.000265911	0.06637	-3.91333
WRKY59 4℃ root	35.34		26.9933		7.97667	0.00396994
WRKY59 4℃ root	35.23		26.8833		7.86667	0.00428447
WRKY59 4℃ root	35.31		26.9633		7.94667	0.00405336	0.000162943	0.00410259	-7.93
WRKY60 4℃ root	30.19		21.8433		2.82667	0.140958
WRKY60 4℃ root	29.83		21.4833		2.46667	0.180909
WRKY60 4℃ root	30.03		21.6833		2.66667	0.15749	0.0200742	0.159785	-2.65333
WRKY61 4℃ root	24.67		16.3233		-2.69333	6.46806
WRKY61 4℃ root	24.55		16.2033		-2.81333	7.02907
WRKY61 4℃ root	24.7		16.3533		-2.66333	6.33495	0.368385	6.61069	2.72333
WRKY62 4℃ root	25.45		17.1033		-1.91333	3.76678
WRKY62 4℃ root	25.46		17.1133		-1.90333	3.74076
WRKY62 4℃ root	25.49		17.1433		-1.87333	3.66378	0.0535616	3.72378	1.89667
WRKY63 4℃ root	25.09		16.7433		-2.27333	4.83439
WRKY63 4℃ root	25.1		16.7533		-2.26333	4.80099
WRKY63 4℃ root	25.09		16.7433		-2.27333	4.83439	0.0192798	4.82326	2.27
WRKY64 4℃ root	35.89		27.5433		8.52667	0.00271155
WRKY64 4℃ root	35.96		27.6133		8.59667	0.00258313
WRKY64 4℃ root	35.93		27.5833		8.56667	0.0026374	6.44679e-05	0.00264403	-8.56333
WRKY65 4℃ root	32.35		24.0033		4.98667	0.0315402
WRKY65 4℃ root	32.47		24.1233		5.10667	0.0290229
WRKY65 4℃ root	32.43		24.0833		5.06667	0.0298388	0.00128434	0.0301339	-5.05333
WRKY66 4℃ root	27.26		18.9133		-0.103333	1.07425
WRKY66 4℃ root	27.31		18.9633		-0.0533333	1.03766
WRKY66 4℃ root	27.31		18.9633		-0.0533333	1.03766	0.021127	1.04986	0.07
WRKY67 4℃ root	28.12		19.7733		0.756667	0.591862
WRKY67 4℃ root	28.06		19.7133		0.696667	0.616996
WRKY67 4℃ root	28.05		19.7033		0.686667	0.621288	0.0158954	0.610049	-0.713333
WRKY68 4℃ root	29.15		20.8033		1.78667	0.289841
WRKY68 4℃ root	29.17		20.8233		1.80667	0.285851
WRKY68 4℃ root	29.19		20.8433		1.82667	0.281915	0.00396289	0.285869	-1.80667
